# Supplementary material for: Down-regulation of the tumor suppressor miR-34a contributes to head and neck cancer by up-regulating the MET oncogene and modulating tumor immune evasion
Source: J Exp Clin Cancer Res. 2021 Feb 17;40:70. doi: 10.1186/s13046-021-01865-2 (PMC7890893; doi:10.1186/s13046-021-01865-2)
Supplement: Supplementary file 5 — Additional file 5: Supplemental Table 1. A. Gene expression correlations with miR-34a expression. B. GSEA gene sets (hallmark and positional) with FWER < 0.05. C. Gene expression of hallmark EMT genes by miR-34a expression. [file 13046_2021_1865_MOESM5_ESM.xlsx]

## Sheet: A
Supplemental Table 1A. Gene expresion correlations with miR-34a expresion.
Gene	Correlation Coefficient (with miR34a Expression)	p-value	FDR	Bonferroni-corrected p-value
KIF13A	-0.480488	3.47e-30	2.1e-26	5.53e-26
MYO5A	-0.480282	3.7e-30	2.1e-26	5.9e-26
MACF1	-0.463716	5.69e-28	1.01e-24	9.07e-24
SLC30A4	-0.449723	3.24e-26	3.04e-23	5.17e-22
DAAM1	-0.440894	3.78e-25	2.79e-22	6.04e-21
MAP4K4	-0.439717	5.22e-25	3.47e-22	8.33e-21
KIRREL	-0.433991	2.46e-24	1.31e-21	3.92e-20
CLTC	-0.426509	1.78e-23	7.48e-21	2.84e-19
IL6R	-0.425937	2.07e-23	8.29e-21	3.3e-19
RUNDC2A	-0.422649	4.86e-23	1.52e-20	7.74e-19
ANO6	-0.422091	5.61e-23	1.69e-20	8.94e-19
PCDHGC5	-0.421884	5.91e-23	1.75e-20	9.43e-19
TOR1AIP2	-0.420684	8.05e-23	2.21e-20	1.28e-18
MYO1B	-0.420373	8.72e-23	2.36e-20	1.39e-18
MSN	-0.419511	1.09e-22	2.89e-20	1.73e-18
EXOC6B	-0.4179	1.64e-22	3.96e-20	2.61e-18
USP32	-0.417101	2.01e-22	4.64e-20	3.2e-18
SRPK2	-0.416735	2.2e-22	4.9e-20	3.51e-18
DUSP18	-0.416569	2.29e-22	5.01e-20	3.66e-18
SEC23A	-0.416263	2.48e-22	5.34e-20	3.95e-18
C14orf43	-0.414344	4.02e-22	8.22e-20	6.41e-18
LIMS1	-0.411591	8e-22	1.56e-19	1.28e-17
TRPV3	-0.411473	8.23e-22	1.58e-19	1.31e-17
MICALCL	-0.410947	9.38e-22	1.72e-19	1.5e-17
ODZ2	-0.410889	9.52e-22	1.73e-19	1.52e-17
CRK	-0.410287	1.11e-21	1.96e-19	1.76e-17
ITGA6	-0.409256	1.43e-21	2.45e-19	2.27e-17
PAFAH1B2	-0.408847	1.58e-21	2.65e-19	2.52e-17
PDZD8	-0.40852	1.71e-21	2.81e-19	2.73e-17
ERC1	-0.408334	1.79e-21	2.91e-19	2.85e-17
MAPK6	-0.407013	2.47e-21	3.91e-19	3.95e-17
DYNC1H1	-0.406948	2.51e-21	3.93e-19	4.01e-17
PPP2R5E	-0.406125	3.07e-21	4.58e-19	4.9e-17
CYP26B1	-0.406069	3.12e-21	4.6e-19	4.97e-17
FAM63B	-0.405149	3.9e-21	5.55e-19	6.22e-17
FAM83G	-0.404963	4.08e-21	5.76e-19	6.51e-17
PANX1	-0.40421	4.9e-21	6.85e-19	7.81e-17
CAMSAP1L1	-0.40353	5.78e-21	7.94e-19	9.21e-17
INHBA	-0.402966	6.62e-21	8.95e-19	1.06e-16
MYH9	-0.40273	7.01e-21	9.23e-19	1.12e-16
IRS1	-0.401143	1.03e-20	1.27e-18	1.64e-16
TAOK1	-0.40105	1.05e-20	1.29e-18	1.67e-16
MYO10	-0.400961	1.07e-20	1.31e-18	1.71e-16
SPAG9	-0.399482	1.53e-20	1.79e-18	2.44e-16
NEDD4	-0.399231	1.62e-20	1.87e-18	2.59e-16
MYO9A	-0.399161	1.65e-20	1.88e-18	2.63e-16
FRMD6	-0.398011	2.17e-20	2.39e-18	3.46e-16
TSC22D2	-0.397798	2.28e-20	2.49e-18	3.64e-16
KLF7	-0.397445	2.48e-20	2.67e-18	3.96e-16
COL12A1	-0.395245	4.17e-20	4.35e-18	6.65e-16
ATG2B	-0.394483	4.99e-20	5.14e-18	7.96e-16
ATP10D	-0.394407	5.08e-20	5.18e-18	8.1e-16
CCRN4L	-0.394377	5.11e-20	5.18e-18	8.16e-16
BTBD7	-0.39382	5.83e-20	5.74e-18	9.3e-16
EML1	-0.392787	7.42e-20	7.13e-18	1.18e-15
UEVLD	-0.392091	8.73e-20	8.12e-18	1.39e-15
C14orf118	-0.391151	1.09e-19	9.73e-18	1.73e-15
SERINC3	-0.390328	1.31e-19	1.14e-17	2.09e-15
EGFR	-0.389457	1.61e-19	1.36e-17	2.56e-15
KLF10	-0.389252	1.68e-19	1.41e-17	2.69e-15
TAB2	-0.388422	2.04e-19	1.67e-17	3.25e-15
WWC2	-0.387574	2.48e-19	1.97e-17	3.95e-15
HSPA12A	-0.387257	2.66e-19	2.08e-17	4.25e-15
PLS3	-0.387072	2.78e-19	2.16e-17	4.43e-15
PLBD2	-0.386557	3.13e-19	2.4e-17	4.99e-15
CYTH3	-0.386384	3.25e-19	2.48e-17	5.19e-15
NAV3	-0.386246	3.36e-19	2.55e-17	5.35e-15
LIMA1	-0.385891	3.64e-19	2.72e-17	5.8e-15
STRN	-0.385421	4.05e-19	3.02e-17	6.46e-15
FNIP2	-0.385331	4.13e-19	3.05e-17	6.59e-15
KIAA0196	-0.385303	4.16e-19	3.06e-17	6.63e-15
TANC2	-0.385207	4.25e-19	3.1e-17	6.78e-15
IQGAP1	-0.384858	4.6e-19	3.32e-17	7.34e-15
MLXIP	-0.384204	5.34e-19	3.75e-17	8.51e-15
WNK1	-0.383823	5.82e-19	4.07e-17	9.28e-15
MN1	-0.383655	6.04e-19	4.21e-17	9.64e-15
ATL3	-0.383298	6.55e-19	4.52e-17	1.05e-14
GNA12	-0.382904	7.16e-19	4.88e-17	1.14e-14
MET	-0.38284	7.27e-19	4.93e-17	1.16e-14
RCAN3	-0.382044	8.69e-19	5.73e-17	1.39e-14
NIPAL1	-0.380783	1.15e-18	7.42e-17	1.84e-14
AHNAK2	-0.380683	1.18e-18	7.53e-17	1.88e-14
KDM1B	-0.380094	1.35e-18	8.35e-17	2.15e-14
GJA1	-0.380046	1.36e-18	8.41e-17	2.17e-14
ACTN1	-0.378853	1.77e-18	1.07e-16	2.83e-14
PLEC	-0.37838	1.97e-18	1.18e-16	3.14e-14
CRIM1	-0.378318	2e-18	1.19e-16	3.19e-14
UBR5	-0.377801	2.24e-18	1.33e-16	3.57e-14
TRIO	-0.376767	2.82e-18	1.65e-16	4.49e-14
AHNAK	-0.376734	2.84e-18	1.66e-16	4.53e-14
DIP2B	-0.376003	3.33e-18	1.9e-16	5.32e-14
GTF2A1	-0.375964	3.36e-18	1.9e-16	5.36e-14
ASAM	-0.374996	4.16e-18	2.31e-16	6.63e-14
HTR7	-0.374629	4.51e-18	2.48e-16	7.19e-14
CNGB1	-0.374446	4.69e-18	2.56e-16	7.49e-14
RAB30	-0.373774	5.44e-18	2.93e-16	8.67e-14
PCDHGC3	-0.373761	5.45e-18	2.93e-16	8.7e-14
FKBP9L	-0.373756	5.46e-18	2.93e-16	8.71e-14
ATMIN	-0.373706	5.52e-18	2.95e-16	8.8e-14
SEC24A	-0.373645	5.59e-18	2.98e-16	8.92e-14
SLC35F5	-0.373443	5.85e-18	3.09e-16	9.32e-14
ADCY7	-0.371978	8.04e-18	4.12e-16	1.28e-13
RC3H2	-0.371313	9.29e-18	4.73e-16	1.48e-13
LUZP1	-0.371262	9.39e-18	4.77e-16	1.5e-13
ENAH	-0.371204	9.51e-18	4.82e-16	1.52e-13
SEMA3C	-0.371109	9.71e-18	4.88e-16	1.55e-13
ELK3	-0.370973	1e-17	5e-16	1.59e-13
RGP1	-0.369884	1.26e-17	6.15e-16	2.02e-13
RRAGC	-0.369797	1.29e-17	6.25e-16	2.06e-13
REEP3	-0.369405	1.4e-17	6.66e-16	2.24e-13
NID1	-0.369404	1.4e-17	6.66e-16	2.24e-13
KIAA1644	-0.36935	1.42e-17	6.72e-16	2.26e-13
ZNF319	-0.368428	1.73e-17	8.05e-16	2.76e-13
RAB11FIP5	-0.368338	1.76e-17	8.18e-16	2.81e-13
F2RL1	-0.368026	1.89e-17	8.69e-16	3.01e-13
ZAK	-0.367914	1.93e-17	8.85e-16	3.08e-13
WDR44	-0.367438	2.14e-17	9.72e-16	3.41e-13
LOC284441	-0.366664	2.52e-17	1.14e-15	4.02e-13
AP4E1	-0.366545	2.59e-17	1.16e-15	4.13e-13
MTSS1	-0.366397	2.67e-17	1.19e-15	4.26e-13
IDE	-0.366355	2.69e-17	1.2e-15	4.3e-13
EXOC5	-0.36616	2.81e-17	1.24e-15	4.48e-13
MPZL3	-0.36573	3.08e-17	1.35e-15	4.91e-13
ADAM10	-0.365488	3.24e-17	1.4e-15	5.17e-13
SLC38A2	-0.365343	3.34e-17	1.44e-15	5.33e-13
C14orf21	-0.365245	3.41e-17	1.46e-15	5.44e-13
LMBRD2	-0.364578	3.93e-17	1.66e-15	6.27e-13
HIF1A	-0.364028	4.41e-17	1.85e-15	7.04e-13
CDC27	-0.364004	4.44e-17	1.85e-15	7.08e-13
ERN1	-0.364003	4.44e-17	1.85e-15	7.08e-13
ZDHHC5	-0.363952	4.49e-17	1.86e-15	7.15e-13
FSCN1	-0.363705	4.73e-17	1.94e-15	7.54e-13
MAP3K2	-0.36362	4.81e-17	1.97e-15	7.67e-13
SLC38A7	-0.363285	5.16e-17	2.1e-15	8.23e-13
ABL2	-0.362363	6.27e-17	2.52e-15	1e-12
GALNT6	-0.361794	7.06e-17	2.79e-15	1.13e-12
FLRT3	-0.361632	7.31e-17	2.88e-15	1.17e-12
SEL1L	-0.361597	7.36e-17	2.9e-15	1.17e-12
HIPK3	-0.361207	7.99e-17	3.13e-15	1.27e-12
ADAT1	-0.361003	8.33e-17	3.23e-15	1.33e-12
ATF7IP	-0.360769	8.75e-17	3.37e-15	1.4e-12
TRIP11	-0.359959	1.04e-16	3.93e-15	1.65e-12
SLC7A1	-0.359739	1.08e-16	4.11e-15	1.73e-12
THBS1	-0.35946	1.15e-16	4.34e-15	1.83e-12
HIVEP2	-0.359207	1.21e-16	4.54e-15	1.93e-12
LEPR	-0.358873	1.3e-16	4.84e-15	2.07e-12
PDE3A	-0.358402	1.43e-16	5.29e-15	2.28e-12
CSPG4	-0.357991	1.56e-16	5.74e-15	2.49e-12
DENND1B	-0.357909	1.59e-16	5.83e-15	2.53e-12
BNC1	-0.357588	1.69e-16	6.15e-15	2.7e-12
CAV1	-0.357552	1.71e-16	6.19e-15	2.72e-12
DICER1	-0.357172	1.85e-16	6.6e-15	2.94e-12
IGF2R	-0.356973	1.92e-16	6.82e-15	3.07e-12
WDFY3	-0.356766	2.01e-16	7.08e-15	3.2e-12
CDC42BPB	-0.355996	2.35e-16	8.22e-15	3.75e-12
AP1G1	-0.355947	2.38e-16	8.28e-15	3.79e-12
MAN2A1	-0.355941	2.38e-16	8.28e-15	3.79e-12
FAM126A	-0.355744	2.48e-16	8.6e-15	3.95e-12
FKBP14	-0.355736	2.48e-16	8.6e-15	3.96e-12
FERMT1	-0.355187	2.78e-16	9.52e-15	4.43e-12
RCOR1	-0.355126	2.81e-16	9.6e-15	4.48e-12
ACTR3	-0.354881	2.96e-16	1.01e-14	4.71e-12
PPP2R2C	-0.354673	3.08e-16	1.05e-14	4.92e-12
NRIP1	-0.354632	3.11e-16	1.05e-14	4.96e-12
BMP2K	-0.354469	3.21e-16	1.08e-14	5.13e-12
DLX2	-0.353765	3.71e-16	1.22e-14	5.92e-12
TBC1D16	-0.35359	3.85e-16	1.26e-14	6.13e-12
GJB2	-0.353229	4.14e-16	1.34e-14	6.6e-12
PTGFRN	-0.352635	4.67e-16	1.5e-14	7.45e-12
ACTR2	-0.352426	4.87e-16	1.54e-14	7.77e-12
FBLIM1	-0.352389	4.91e-16	1.55e-14	7.83e-12
ATXN1	-0.35208	5.22e-16	1.64e-14	8.33e-12
AMMECR1	-0.352067	5.24e-16	1.64e-14	8.36e-12
PPFIBP1	-0.351673	5.67e-16	1.75e-14	9.05e-12
HOMER1	-0.351481	5.9e-16	1.82e-14	9.41e-12
FURIN	-0.350968	6.54e-16	2e-14	1.04e-11
GATC	-0.350603	7.04e-16	2.13e-14	1.12e-11
ITPR2	-0.350529	7.15e-16	2.16e-14	1.14e-11
CDHR1	-0.350248	7.56e-16	2.28e-14	1.21e-11
PUM1	-0.350213	7.62e-16	2.29e-14	1.21e-11
SPTY2D1	-0.349759	8.34e-16	2.47e-14	1.33e-11
FLNA	-0.349605	8.61e-16	2.55e-14	1.37e-11
COPA	-0.348593	1.05e-15	3.09e-14	1.68e-11
POLR3A	-0.348591	1.05e-15	3.09e-14	1.68e-11
LATS1	-0.348435	1.09e-15	3.17e-14	1.73e-11
UBR3	-0.348068	1.17e-15	3.39e-14	1.87e-11
ULBP3	-0.34789	1.21e-15	3.5e-14	1.93e-11
LUZP6	-0.347701	1.26e-15	3.63e-14	2.01e-11
LYST	-0.347664	1.27e-15	3.65e-14	2.02e-11
UBR2	-0.347531	1.3e-15	3.74e-14	2.08e-11
SNAI2	-0.347503	1.31e-15	3.75e-14	2.09e-11
CDK6	-0.347447	1.32e-15	3.78e-14	2.11e-11
SEPT10	-0.347352	1.35e-15	3.84e-14	2.15e-11
MCFD2	-0.347002	1.45e-15	4.08e-14	2.31e-11
SNX12	-0.346976	1.46e-15	4.09e-14	2.32e-11
HERC3	-0.346884	1.48e-15	4.16e-14	2.36e-11
TTPAL	-0.346449	1.62e-15	4.49e-14	2.58e-11
FKBP9	-0.346379	1.64e-15	4.54e-14	2.61e-11
CSNK2A1P	-0.346314	1.66e-15	4.6e-14	2.65e-11
FLRT2	-0.346019	1.76e-15	4.82e-14	2.81e-11
KCTD21	-0.346018	1.76e-15	4.82e-14	2.81e-11
SSFA2	-0.345894	1.8e-15	4.91e-14	2.88e-11
HIPK2	-0.345466	1.96e-15	5.3e-14	3.13e-11
UBR1	-0.345395	1.99e-15	5.35e-14	3.18e-11
MBNL2	-0.344716	2.28e-15	6.09e-14	3.63e-11
YWHAZ	-0.344641	2.31e-15	6.15e-14	3.69e-11
CDKL5	-0.344393	2.43e-15	6.43e-14	3.87e-11
POLR1A	-0.344392	2.43e-15	6.43e-14	3.87e-11
TNC	-0.343837	2.71e-15	7.07e-14	4.32e-11
PTENP1	-0.34361	2.83e-15	7.38e-14	4.51e-11
SESN3	-0.343477	2.91e-15	7.56e-14	4.63e-11
NAA30	-0.34339	2.96e-15	7.68e-14	4.71e-11
ZNF699	-0.343019	3.18e-15	8.24e-14	5.07e-11
PPP2R3A	-0.342978	3.2e-15	8.27e-14	5.11e-11
NBEAL1	-0.342894	3.26e-15	8.38e-14	5.2e-11
P704P	-0.342893	3.26e-15	8.38e-14	5.2e-11
KDM5B	-0.342811	3.31e-15	8.49e-14	5.28e-11
REL	-0.342684	3.39e-15	8.69e-14	5.41e-11
AVL9	-0.342617	3.44e-15	8.76e-14	5.49e-11
SNTB2	-0.342367	3.61e-15	9.13e-14	5.76e-11
CDH13	-0.342321	3.64e-15	9.18e-14	5.81e-11
VCPIP1	-0.342307	3.65e-15	9.19e-14	5.83e-11
EIF2C2	-0.341957	3.91e-15	9.8e-14	6.24e-11
PRKG1	-0.341722	4.1e-15	1.02e-13	6.53e-11
MYO1C	-0.341313	4.44e-15	1.1e-13	7.07e-11
FAM168A	-0.340996	4.72e-15	1.16e-13	7.53e-11
KIAA1033	-0.340701	5e-15	1.22e-13	7.97e-11
KIF1B	-0.340635	5.06e-15	1.23e-13	8.07e-11
COL4A1	-0.340573	5.12e-15	1.24e-13	8.17e-11
C16orf72	-0.340544	5.15e-15	1.25e-13	8.22e-11
THSD1	-0.340504	5.19e-15	1.26e-13	8.28e-11
RNF111	-0.340435	5.26e-15	1.27e-13	8.39e-11
RAB3GAP2	-0.340411	5.29e-15	1.27e-13	8.43e-11
OSBP	-0.340315	5.39e-15	1.3e-13	8.59e-11
MYH10	-0.340019	5.7e-15	1.37e-13	9.1e-11
VCL	-0.339903	5.83e-15	1.39e-13	9.31e-11
ADAMTS15	-0.339493	6.32e-15	1.5e-13	1.01e-10
ATXN1L	-0.339232	6.64e-15	1.57e-13	1.06e-10
SMURF2	-0.339042	6.89e-15	1.62e-13	1.1e-10
EIF4G2	-0.338842	7.16e-15	1.67e-13	1.14e-10
PGM3	-0.338057	8.34e-15	1.92e-13	1.33e-10
AMOTL1	-0.338002	8.42e-15	1.93e-13	1.34e-10
MICAL2	-0.337984	8.45e-15	1.94e-13	1.35e-10
GSDMA	-0.337953	8.5e-15	1.95e-13	1.36e-10
DSP	-0.337536	9.21e-15	2.1e-13	1.47e-10
LEPROT	-0.337282	9.67e-15	2.19e-13	1.54e-10
NCKAP1	-0.337163	9.9e-15	2.24e-13	1.58e-10
DYNC1I2	-0.336992	1.02e-14	2.31e-13	1.63e-10
TTBK2	-0.336772	1.07e-14	2.4e-13	1.7e-10
ACLY	-0.336591	1.1e-14	2.47e-13	1.76e-10
KLF13	-0.336425	1.14e-14	2.55e-13	1.82e-10
F2R	-0.336394	1.15e-14	2.56e-13	1.83e-10
EDNRA	-0.336325	1.16e-14	2.59e-13	1.85e-10
KIAA1919	-0.335916	1.26e-14	2.78e-13	2e-10
COL4A6	-0.335839	1.28e-14	2.82e-13	2.03e-10
GAB1	-0.335644	1.32e-14	2.92e-13	2.11e-10
PI15	-0.335461	1.37e-14	3.02e-13	2.19e-10
KTN1	-0.335127	1.46e-14	3.2e-13	2.33e-10
REST	-0.335056	1.48e-14	3.23e-13	2.36e-10
ANKRD50	-0.334867	1.54e-14	3.34e-13	2.45e-10
KIF16B	-0.334706	1.58e-14	3.43e-13	2.52e-10
NCOA3	-0.334597	1.62e-14	3.5e-13	2.58e-10
EHD2	-0.33459	1.62e-14	3.5e-13	2.58e-10
KLHL11	-0.333875	1.85e-14	3.97e-13	2.96e-10
CDSN	-0.333689	1.92e-14	4.1e-13	3.06e-10
CLCA2	-0.333595	1.95e-14	4.17e-13	3.12e-10
TSPAN5	-0.333207	2.1e-14	4.46e-13	3.36e-10
KIAA1609	-0.333171	2.12e-14	4.48e-13	3.38e-10
DPP8	-0.332545	2.38e-14	5.01e-13	3.8e-10
LONP2	-0.332527	2.39e-14	5.02e-13	3.81e-10
LAMA3	-0.332479	2.41e-14	5.05e-13	3.85e-10
BCL9L	-0.332432	2.44e-14	5.08e-13	3.88e-10
JAK1	-0.332354	2.47e-14	5.15e-13	3.94e-10
MTDH	-0.332278	2.51e-14	5.21e-13	4e-10
PTPRG	-0.332173	2.56e-14	5.31e-13	4.08e-10
JMJD1C	-0.332149	2.57e-14	5.32e-13	4.1e-10
MAPK1	-0.332067	2.61e-14	5.4e-13	4.16e-10
LMTK2	-0.332025	2.63e-14	5.42e-13	4.19e-10
LOC641367	-0.33198	2.65e-14	5.46e-13	4.23e-10
MAN1A1	-0.331722	2.78e-14	5.71e-13	4.44e-10
PTPN21	-0.331567	2.87e-14	5.86e-13	4.57e-10
LOC644936	-0.331492	2.91e-14	5.94e-13	4.64e-10
PHACTR2	-0.331354	2.98e-14	6.08e-13	4.76e-10
SEC23IP	-0.331247	3.04e-14	6.18e-13	4.85e-10
ZDHHC20	-0.331046	3.16e-14	6.39e-13	5.04e-10
SLC7A8	-0.330775	3.33e-14	6.71e-13	5.3e-10
USP47	-0.330655	3.4e-14	6.82e-13	5.42e-10
MED13	-0.33062	3.42e-14	6.86e-13	5.46e-10
PPARD	-0.329527	4.2e-14	8.27e-13	6.7e-10
MMP16	-0.329433	4.27e-14	8.4e-13	6.82e-10
KIAA1429	-0.329373	4.32e-14	8.47e-13	6.89e-10
ROCK2	-0.329369	4.33e-14	8.47e-13	6.9e-10
TTC7B	-0.32932	4.37e-14	8.52e-13	6.96e-10
PTPN14	-0.329248	4.42e-14	8.62e-13	7.06e-10
ARNTL2	-0.328891	4.73e-14	9.14e-13	7.54e-10
TMED10P1	-0.328752	4.85e-14	9.36e-13	7.74e-10
BMPR2	-0.328012	5.57e-14	1.06e-12	8.88e-10
PCYT1A	-0.327967	5.62e-14	1.07e-12	8.96e-10
RSPRY1	-0.327814	5.78e-14	1.1e-12	9.21e-10
KLHDC10	-0.327502	6.12e-14	1.16e-12	9.76e-10
EFR3A	-0.327501	6.12e-14	1.16e-12	9.76e-10
RNF11	-0.327475	6.15e-14	1.16e-12	9.81e-10
MEF2A	-0.327203	6.47e-14	1.22e-12	1.03e-09
ZHX3	-0.3271	6.59e-14	1.24e-12	1.05e-09
UBR4	-0.327097	6.6e-14	1.24e-12	1.05e-09
C10orf12	-0.32702	6.69e-14	1.25e-12	1.07e-09
ZNF710	-0.326926	6.81e-14	1.27e-12	1.09e-09
OSBPL8	-0.326871	6.88e-14	1.28e-12	1.1e-09
C10orf118	-0.326635	7.19e-14	1.33e-12	1.15e-09
IPMK	-0.32653	7.33e-14	1.35e-12	1.17e-09
UHMK1	-0.326145	7.87e-14	1.44e-12	1.25e-09
ZFYVE26	-0.326069	7.98e-14	1.46e-12	1.27e-09
OGDH	-0.326032	8.03e-14	1.47e-12	1.28e-09
UBQLN2	-0.325664	8.59e-14	1.56e-12	1.37e-09
MAP2K4	-0.32564	8.63e-14	1.57e-12	1.38e-09
PI4K2A	-0.32541	9e-14	1.63e-12	1.44e-09
CYFIP1	-0.325206	9.35e-14	1.68e-12	1.49e-09
TMEM87B	-0.325091	9.55e-14	1.72e-12	1.52e-09
EFNB2	-0.325069	9.59e-14	1.72e-12	1.53e-09
STXBP5	-0.324993	9.72e-14	1.74e-12	1.55e-09
FUT11	-0.32491	9.87e-14	1.77e-12	1.57e-09
PEAR1	-0.324885	9.92e-14	1.77e-12	1.58e-09
LDLRAD3	-0.324854	9.97e-14	1.78e-12	1.59e-09
ADCY9	-0.324813	1e-13	1.78e-12	1.6e-09
LOC150786	-0.324651	1.04e-13	1.83e-12	1.65e-09
PRNP	-0.324613	1.04e-13	1.85e-12	1.66e-09
AFF4	-0.324062	1.15e-13	2.03e-12	1.84e-09
OSMR	-0.323845	1.2e-13	2.1e-12	1.91e-09
SH3D19	-0.323747	1.22e-13	2.14e-12	1.95e-09
SLC38A4	-0.323629	1.25e-13	2.17e-12	1.99e-09
ZDHHC9	-0.323623	1.25e-13	2.17e-12	1.99e-09
HEPHL1	-0.323415	1.3e-13	2.24e-12	2.07e-09
ZNF281	-0.323358	1.31e-13	2.26e-12	2.09e-09
EFR3B	-0.323183	1.35e-13	2.33e-12	2.16e-09
SCYL2	-0.323155	1.36e-13	2.34e-12	2.17e-09
ZHX1	-0.32315	1.36e-13	2.34e-12	2.17e-09
RNF217	-0.323047	1.39e-13	2.38e-12	2.21e-09
TRIP12	-0.322985	1.4e-13	2.4e-12	2.24e-09
EHD4	-0.322901	1.43e-13	2.43e-12	2.27e-09
YIPF6	-0.322757	1.46e-13	2.49e-12	2.33e-09
RTN4	-0.322362	1.57e-13	2.66e-12	2.51e-09
GPR176	-0.322224	1.61e-13	2.72e-12	2.57e-09
GOLGA7B	-0.322085	1.65e-13	2.79e-12	2.64e-09
ANKS1A	-0.322075	1.66e-13	2.79e-12	2.64e-09
SNX29	-0.322012	1.68e-13	2.81e-12	2.67e-09
SOCS7	-0.321976	1.69e-13	2.83e-12	2.69e-09
UBXN7	-0.321961	1.69e-13	2.83e-12	2.7e-09
TJP1	-0.321898	1.71e-13	2.86e-12	2.73e-09
DCTN1	-0.321836	1.73e-13	2.89e-12	2.76e-09
EVI5	-0.321621	1.8e-13	3e-12	2.87e-09
ITGA5	-0.321557	1.82e-13	3.03e-12	2.9e-09
ENTPD5	-0.321359	1.89e-13	3.12e-12	3.01e-09
ANKRD57	-0.321271	1.92e-13	3.16e-12	3.06e-09
LPP	-0.321222	1.93e-13	3.18e-12	3.08e-09
PAQR5	-0.320986	2.02e-13	3.31e-12	3.22e-09
N4BP1	-0.320838	2.07e-13	3.4e-12	3.31e-09
ASCC3	-0.32079	2.09e-13	3.42e-12	3.33e-09
MAP7D3	-0.320656	2.14e-13	3.49e-12	3.42e-09
BEND6	-0.319732	2.53e-13	4.08e-12	4.04e-09
DSC2	-0.319422	2.68e-13	4.31e-12	4.27e-09
USP12	-0.318691	3.05e-13	4.86e-12	4.86e-09
PDLIM5	-0.318158	3.36e-13	5.32e-12	5.35e-09
PDP2	-0.318105	3.39e-13	5.37e-12	5.4e-09
IL6ST	-0.318095	3.39e-13	5.37e-12	5.41e-09
FMNL2	-0.318067	3.41e-13	5.39e-12	5.44e-09
FAM83A	-0.318021	3.44e-13	5.43e-12	5.49e-09
MAP1LC3B2	-0.317978	3.47e-13	5.46e-12	5.53e-09
PURB	-0.317858	3.54e-13	5.57e-12	5.65e-09
FER	-0.317832	3.56e-13	5.59e-12	5.67e-09
CD44	-0.317741	3.62e-13	5.67e-12	5.77e-09
KIAA1715	-0.317729	3.62e-13	5.68e-12	5.78e-09
CAP1	-0.317588	3.72e-13	5.8e-12	5.93e-09
SEC24B	-0.317581	3.72e-13	5.81e-12	5.93e-09
KCTD10	-0.317544	3.75e-13	5.84e-12	5.97e-09
IL17RA	-0.317126	4.04e-13	6.25e-12	6.44e-09
ENDOD1	-0.317089	4.06e-13	6.28e-12	6.48e-09
ENTPD7	-0.317082	4.07e-13	6.29e-12	6.49e-09
RPTOR	-0.316772	4.3e-13	6.6e-12	6.85e-09
COL17A1	-0.316759	4.31e-13	6.61e-12	6.87e-09
CAB39	-0.316586	4.44e-13	6.8e-12	7.09e-09
PRKAR2A	-0.316399	4.59e-13	7.02e-12	7.33e-09
TNKS1BP1	-0.316366	4.62e-13	7.05e-12	7.37e-09
USP38	-0.31615	4.8e-13	7.31e-12	7.66e-09
LATS2	-0.316122	4.82e-13	7.34e-12	7.69e-09
NCOA2	-0.31586	5.05e-13	7.66e-12	8.06e-09
HRH1	-0.315389	5.49e-13	8.28e-12	8.76e-09
NRAS	-0.315238	5.64e-13	8.48e-12	9e-09
TAF2	-0.315141	5.74e-13	8.61e-12	9.16e-09
LAMC1	-0.315103	5.78e-13	8.65e-12	9.22e-09
CMIP	-0.31509	5.79e-13	8.66e-12	9.24e-09
VPS13B	-0.314988	5.9e-13	8.79e-12	9.41e-09
N4BP2	-0.314974	5.91e-13	8.81e-12	9.43e-09
STARD13	-0.314779	6.12e-13	9.08e-12	9.76e-09
ADAM17	-0.314007	7.01e-13	1.04e-11	1.12e-08
CCNT1	-0.313694	7.41e-13	1.09e-11	1.18e-08
SETBP1	-0.313549	7.6e-13	1.12e-11	1.21e-08
MED13L	-0.313436	7.75e-13	1.14e-11	1.24e-08
FAM120B	-0.313201	8.08e-13	1.18e-11	1.29e-08
ASXL2	-0.31307	8.27e-13	1.21e-11	1.32e-08
SERINC5	-0.312949	8.45e-13	1.23e-11	1.35e-08
UBE2Q2	-0.312784	8.7e-13	1.26e-11	1.39e-08
GFOD1	-0.312766	8.72e-13	1.27e-11	1.39e-08
KLHL36	-0.312529	9.09e-13	1.31e-11	1.45e-08
DOCK9	-0.31225	9.55e-13	1.38e-11	1.52e-08
CBL	-0.311545	1.08e-12	1.54e-11	1.72e-08
CPSF2	-0.311462	1.1e-12	1.56e-11	1.75e-08
CARD6	-0.311227	1.14e-12	1.63e-11	1.82e-08
AVPR1A	-0.311114	1.16e-12	1.66e-11	1.86e-08
PRDM11	-0.311105	1.17e-12	1.66e-11	1.86e-08
APOOL	-0.311099	1.17e-12	1.66e-11	1.86e-08
ERG	-0.31106	1.18e-12	1.67e-11	1.87e-08
KDM2A	-0.311052	1.18e-12	1.67e-11	1.88e-08
PRDM4	-0.310247	1.35e-12	1.9e-11	2.16e-08
CLOCK	-0.309946	1.43e-12	2e-11	2.28e-08
ACVR1	-0.309857	1.45e-12	2.03e-11	2.31e-08
BACH1	-0.309847	1.45e-12	2.03e-11	2.31e-08
PAWR	-0.309577	1.52e-12	2.11e-11	2.43e-08
AMFR	-0.309401	1.57e-12	2.17e-11	2.5e-08
JARID2	-0.309385	1.57e-12	2.17e-11	2.51e-08
DCAF5	-0.309331	1.59e-12	2.19e-11	2.53e-08
MOBKL1B	-0.309287	1.6e-12	2.2e-11	2.55e-08
NEK7	-0.309031	1.67e-12	2.28e-11	2.67e-08
FAM89A	-0.308971	1.69e-12	2.3e-11	2.69e-08
SGMS1	-0.308927	1.7e-12	2.32e-11	2.71e-08
ARHGAP21	-0.308904	1.71e-12	2.33e-11	2.73e-08
SQLE	-0.308733	1.76e-12	2.39e-11	2.81e-08
APCDD1L	-0.308654	1.78e-12	2.42e-11	2.85e-08
FAM38A	-0.308639	1.79e-12	2.43e-11	2.85e-08
ETV3	-0.308509	1.83e-12	2.48e-11	2.92e-08
DKK3	-0.308416	1.86e-12	2.52e-11	2.97e-08
EDIL3	-0.308353	1.88e-12	2.54e-11	3e-08
EFNB1	-0.308126	1.95e-12	2.63e-11	3.12e-08
ATF2	-0.308099	1.96e-12	2.64e-11	3.13e-08
WWTR1	-0.30809	1.97e-12	2.64e-11	3.14e-08
TTYH3	-0.308048	1.98e-12	2.66e-11	3.16e-08
MYO1D	-0.307785	2.07e-12	2.77e-11	3.31e-08
MPP5	-0.307725	2.09e-12	2.79e-11	3.34e-08
FTSJD1	-0.307407	2.21e-12	2.94e-11	3.53e-08
NIPAL2	-0.307373	2.22e-12	2.95e-11	3.55e-08
SNX9	-0.307343	2.24e-12	2.97e-11	3.57e-08
RAB31	-0.307087	2.34e-12	3.07e-11	3.73e-08
DDI2	-0.306941	2.4e-12	3.14e-11	3.82e-08
SLC16A1	-0.306939	2.4e-12	3.14e-11	3.82e-08
VPS35	-0.306896	2.41e-12	3.16e-11	3.85e-08
SERPINE1	-0.306825	2.44e-12	3.2e-11	3.9e-08
C1orf58	-0.306776	2.46e-12	3.22e-11	3.93e-08
KLHL28	-0.306758	2.47e-12	3.23e-11	3.94e-08
SH3RF1	-0.306543	2.57e-12	3.33e-11	4.09e-08
MFAP3	-0.306469	2.6e-12	3.37e-11	4.14e-08
TMOD3	-0.306404	2.63e-12	3.4e-11	4.19e-08
MAST4	-0.306226	2.71e-12	3.5e-11	4.32e-08
LOC729020	-0.306162	2.74e-12	3.54e-11	4.37e-08
KANK4	-0.306116	2.76e-12	3.56e-11	4.4e-08
TNKS2	-0.306025	2.8e-12	3.61e-11	4.47e-08
ANO1	-0.305811	2.91e-12	3.73e-11	4.64e-08
RAB3GAP1	-0.305665	2.98e-12	3.81e-11	4.75e-08
APBB2	-0.305632	3e-12	3.83e-11	4.78e-08
PRRG1	-0.305444	3.1e-12	3.95e-11	4.94e-08
CDK12	-0.305279	3.18e-12	4.05e-11	5.08e-08
CAMK2D	-0.30474	3.49e-12	4.4e-11	5.57e-08
LRRC8C	-0.304466	3.66e-12	4.59e-11	5.83e-08
TEX2	-0.30443	3.68e-12	4.62e-11	5.87e-08
PICALM	-0.304426	3.68e-12	4.62e-11	5.87e-08
IL13RA1	-0.304373	3.71e-12	4.65e-11	5.92e-08
MYOF	-0.304288	3.77e-12	4.71e-11	6.01e-08
CLIC4	-0.304223	3.81e-12	4.75e-11	6.08e-08
ARSJ	-0.304095	3.89e-12	4.84e-11	6.21e-08
MTMR2	-0.304049	3.92e-12	4.87e-11	6.26e-08
TNFAIP1	-0.303885	4.04e-12	5e-11	6.44e-08
NDST1	-0.303853	4.06e-12	5.03e-11	6.47e-08
SIK3	-0.303827	4.07e-12	5.05e-11	6.5e-08
CPEB2	-0.303814	4.08e-12	5.05e-11	6.51e-08
GNG12	-0.303606	4.23e-12	5.21e-11	6.75e-08
DENND2C	-0.303484	4.32e-12	5.3e-11	6.89e-08
SYNJ2	-0.303367	4.41e-12	5.4e-11	7.03e-08
SLC22A23	-0.303292	4.46e-12	5.46e-11	7.11e-08
ACER3	-0.303147	4.57e-12	5.58e-11	7.29e-08
GBF1	-0.303147	4.57e-12	5.58e-11	7.29e-08
CRKL	-0.303087	4.62e-12	5.63e-11	7.37e-08
MON1B	-0.30242	5.17e-12	6.26e-11	8.24e-08
YTHDF3	-0.30238	5.2e-12	6.3e-11	8.3e-08
YWHAQ	-0.302192	5.37e-12	6.49e-11	8.57e-08
PRR11	-0.302169	5.39e-12	6.51e-11	8.6e-08
PRSS23	-0.30207	5.48e-12	6.61e-11	8.75e-08
ZFYVE1	-0.301793	5.75e-12	6.89e-11	9.16e-08
SLC30A1	-0.30177	5.77e-12	6.91e-11	9.2e-08
TGFBR2	-0.30163	5.9e-12	7.05e-11	9.42e-08
PEX26	-0.301536	6e-12	7.16e-11	9.57e-08
SMCR8	-0.301515	6.02e-12	7.18e-11	9.6e-08
SGPP1	-0.301006	6.56e-12	7.75e-11	1.05e-07
EEA1	-0.30088	6.7e-12	7.9e-11	1.07e-07
FAM160A1	-0.300699	6.9e-12	8.12e-11	1.1e-07
PCNX	-0.300687	6.92e-12	8.13e-11	1.1e-07
LRRC59	-0.300649	6.96e-12	8.17e-11	1.11e-07
MTM1	-0.300642	6.97e-12	8.18e-11	1.11e-07
MSMP	-0.300437	7.21e-12	8.44e-11	1.15e-07
SH2D5	-0.300434	7.22e-12	8.44e-11	1.15e-07
POLR2A	-0.300391	7.27e-12	8.49e-11	1.16e-07
NDEL1	-0.3003	7.38e-12	8.6e-11	1.18e-07
TRIM44	-0.300101	7.63e-12	8.87e-11	1.22e-07
LNPEP	-0.300048	7.7e-12	8.94e-11	1.23e-07
B3GNT5	-0.299627	8.26e-12	9.54e-11	1.32e-07
TMCO7	-0.299523	8.4e-12	9.7e-11	1.34e-07
USP2	-0.299443	8.51e-12	9.8e-11	1.36e-07
SAMD8	-0.299429	8.53e-12	9.81e-11	1.36e-07
LTBP1	-0.299403	8.57e-12	9.85e-11	1.37e-07
APCDD1	-0.299261	8.78e-12	1.01e-10	1.4e-07
TM9SF2	-0.298988	9.19e-12	1.05e-10	1.47e-07
STON2	-0.29894	9.26e-12	1.06e-10	1.48e-07
D4S234E	-0.298927	9.28e-12	1.06e-10	1.48e-07
PCYOX1	-0.298803	9.47e-12	1.08e-10	1.51e-07
RANBP2	-0.298762	9.54e-12	1.08e-10	1.52e-07
ANKRD17	-0.298591	9.81e-12	1.11e-10	1.56e-07
TPBG	-0.298564	9.86e-12	1.12e-10	1.57e-07
FAM114A1	-0.298334	1.02e-11	1.16e-10	1.63e-07
CAV2	-0.298085	1.07e-11	1.2e-10	1.7e-07
EIF2C3	-0.297962	1.09e-11	1.22e-10	1.74e-07
ATP2B4	-0.297923	1.1e-11	1.23e-10	1.75e-07
SULF2	-0.297887	1.1e-11	1.24e-10	1.76e-07
IL1RAP	-0.297847	1.11e-11	1.24e-10	1.77e-07
CALD1	-0.297827	1.11e-11	1.24e-10	1.78e-07
AJAP1	-0.297678	1.14e-11	1.27e-10	1.82e-07
EXTL3	-0.297551	1.17e-11	1.3e-10	1.86e-07
RSPH3	-0.297281	1.22e-11	1.35e-10	1.94e-07
SPRY4	-0.297199	1.24e-11	1.36e-10	1.97e-07
PTPLB	-0.297051	1.27e-11	1.39e-10	2.02e-07
ZFHX3	-0.296884	1.3e-11	1.43e-10	2.08e-07
IL28RA	-0.29677	1.33e-11	1.45e-10	2.12e-07
DOCK5	-0.296754	1.33e-11	1.46e-10	2.12e-07
CDYL2	-0.296741	1.33e-11	1.46e-10	2.13e-07
NAV1	-0.296219	1.45e-11	1.58e-10	2.32e-07
FTO	-0.296201	1.46e-11	1.58e-10	2.32e-07
C16orf57	-0.296079	1.49e-11	1.61e-10	2.37e-07
FRYL	-0.29595	1.52e-11	1.64e-10	2.42e-07
C9orf129	-0.295924	1.52e-11	1.64e-10	2.43e-07
KCNK10	-0.295882	1.54e-11	1.65e-10	2.45e-07
FOSL2	-0.295615	1.6e-11	1.72e-10	2.56e-07
RGS20	-0.295404	1.66e-11	1.78e-10	2.65e-07
KIDINS220	-0.295369	1.67e-11	1.78e-10	2.66e-07
TECPR2	-0.295339	1.68e-11	1.79e-10	2.68e-07
FAM45B	-0.295318	1.68e-11	1.8e-10	2.69e-07
MAN1A2	-0.295308	1.69e-11	1.8e-10	2.69e-07
KPNA3	-0.295301	1.69e-11	1.8e-10	2.69e-07
NPR2	-0.295235	1.71e-11	1.82e-10	2.72e-07
ITGB1	-0.294952	1.79e-11	1.9e-10	2.85e-07
ERCC6	-0.294905	1.8e-11	1.91e-10	2.87e-07
TBC1D2B	-0.294799	1.83e-11	1.94e-10	2.92e-07
TGFA	-0.294776	1.84e-11	1.95e-10	2.94e-07
SCRN1	-0.294737	1.85e-11	1.96e-10	2.95e-07
CPEB4	-0.29468	1.87e-11	1.97e-10	2.98e-07
KCNJ15	-0.294415	1.95e-11	2.06e-10	3.11e-07
XIAP	-0.294357	1.97e-11	2.07e-10	3.14e-07
SORCS2	-0.294241	2.01e-11	2.11e-10	3.2e-07
USP9X	-0.294097	2.06e-11	2.16e-10	3.28e-07
GTF3C4	-0.294032	2.08e-11	2.18e-10	3.32e-07
ERCC4	-0.294001	2.09e-11	2.19e-10	3.33e-07
SIRPB1	-0.293984	2.1e-11	2.19e-10	3.34e-07
IGF1R	-0.293947	2.11e-11	2.2e-10	3.36e-07
TCP11L2	-0.293874	2.13e-11	2.22e-10	3.4e-07
WIPF2	-0.293803	2.16e-11	2.24e-10	3.44e-07
NDFIP2	-0.293797	2.16e-11	2.25e-10	3.45e-07
SKIL	-0.293637	2.22e-11	2.3e-10	3.54e-07
GLI3	-0.29353	2.26e-11	2.34e-10	3.6e-07
ZFP91	-0.293259	2.36e-11	2.43e-10	3.76e-07
MAPKBP1	-0.293229	2.37e-11	2.44e-10	3.78e-07
SLC39A9	-0.293147	2.4e-11	2.47e-10	3.83e-07
ZNF770	-0.293135	2.41e-11	2.47e-10	3.84e-07
RASSF3	-0.293025	2.45e-11	2.51e-10	3.91e-07
NR3C1	-0.29287	2.51e-11	2.57e-10	4.01e-07
DYSF	-0.292684	2.59e-11	2.64e-10	4.13e-07
PLA2R1	-0.29267	2.59e-11	2.64e-10	4.14e-07
EIF3A	-0.292662	2.6e-11	2.64e-10	4.14e-07
PCDH17	-0.292652	2.6e-11	2.65e-10	4.15e-07
EPAS1	-0.292498	2.67e-11	2.71e-10	4.26e-07
DUSP14	-0.292254	2.78e-11	2.81e-10	4.43e-07
PALLD	-0.292048	2.87e-11	2.91e-10	4.58e-07
SPTBN1	-0.291998	2.89e-11	2.93e-10	4.61e-07
QKI	-0.291885	2.95e-11	2.97e-10	4.7e-07
RIN2	-0.291737	3.02e-11	3.04e-10	4.81e-07
SLC2A1	-0.291527	3.12e-11	3.14e-10	4.98e-07
LPPR4	-0.2915	3.14e-11	3.15e-10	5e-07
SPTLC3	-0.291322	3.23e-11	3.23e-10	5.15e-07
RNF160	-0.291137	3.33e-11	3.32e-10	5.3e-07
SLC7A5	-0.290926	3.44e-11	3.42e-10	5.49e-07
IL7R	-0.290896	3.46e-11	3.44e-10	5.51e-07
COL5A3	-0.290866	3.47e-11	3.45e-10	5.54e-07
ATP11A	-0.290821	3.5e-11	3.47e-10	5.58e-07
PAPD5	-0.290689	3.57e-11	3.54e-10	5.7e-07
PCDHGA12	-0.290547	3.66e-11	3.6e-10	5.83e-07
PYGL	-0.2905	3.69e-11	3.63e-10	5.88e-07
NUMB	-0.290403	3.74e-11	3.68e-10	5.97e-07
C9orf102	-0.290255	3.83e-11	3.76e-10	6.11e-07
ZFYVE9	-0.29021	3.86e-11	3.79e-10	6.16e-07
ENPEP	-0.290174	3.88e-11	3.81e-10	6.19e-07
ANKRD36BP1	-0.290167	3.89e-11	3.81e-10	6.2e-07
PRPF8	-0.290013	3.99e-11	3.89e-10	6.36e-07
MBNL3	-0.289989	4e-11	3.91e-10	6.38e-07
SHC1	-0.289939	4.03e-11	3.93e-10	6.43e-07
SERINC1	-0.289811	4.12e-11	4.01e-10	6.57e-07
TGFB1	-0.289802	4.12e-11	4.01e-10	6.58e-07
BCORL1	-0.289731	4.17e-11	4.06e-10	6.65e-07
PTK2	-0.289713	4.18e-11	4.07e-10	6.67e-07
C20orf94	-0.289685	4.2e-11	4.08e-10	6.7e-07
RASSF8	-0.28966	4.22e-11	4.09e-10	6.73e-07
NRBF2	-0.289521	4.31e-11	4.18e-10	6.88e-07
SAMD9	-0.289493	4.33e-11	4.19e-10	6.91e-07
MARK3	-0.28923	4.52e-11	4.36e-10	7.21e-07
SLC30A6	-0.289122	4.6e-11	4.43e-10	7.33e-07
RSC1A1	-0.288943	4.73e-11	4.54e-10	7.55e-07
RREB1	-0.288835	4.81e-11	4.61e-10	7.68e-07
POU3F1	-0.288759	4.87e-11	4.66e-10	7.77e-07
SAMD4B	-0.288693	4.92e-11	4.69e-10	7.85e-07
ZC3H13	-0.288512	5.07e-11	4.83e-10	8.08e-07
LOC646214	-0.288483	5.09e-11	4.85e-10	8.12e-07
SGMS2	-0.288407	5.15e-11	4.9e-10	8.22e-07
LOC100130331	-0.288386	5.17e-11	4.91e-10	8.25e-07
SETD7	-0.288152	5.37e-11	5.09e-10	8.56e-07
ARCN1	-0.288084	5.43e-11	5.14e-10	8.66e-07
VEZT	-0.28794	5.55e-11	5.25e-10	8.86e-07
ARHGEF12	-0.28767	5.8e-11	5.46e-10	9.25e-07
NHLRC2	-0.287423	6.03e-11	5.67e-10	9.62e-07
ZNF462	-0.287393	6.06e-11	5.69e-10	9.66e-07
RHBDD1	-0.287309	6.14e-11	5.76e-10	9.79e-07
DGKH	-0.287205	6.24e-11	5.85e-10	9.96e-07
KDM5A	-0.287175	6.27e-11	5.88e-10	1e-06
KIAA0100	-0.287131	6.32e-11	5.91e-10	1.01e-06
BICC1	-0.287099	6.35e-11	5.94e-10	1.01e-06
RAPGEF4	-0.286697	6.77e-11	6.3e-10	1.08e-06
FAM73A	-0.286606	6.86e-11	6.39e-10	1.09e-06
TMEM131	-0.286561	6.91e-11	6.43e-10	1.1e-06
SLC35D1	-0.28654	6.94e-11	6.44e-10	1.11e-06
PTK7	-0.286473	7.01e-11	6.5e-10	1.12e-06
ATP11B	-0.286324	7.18e-11	6.63e-10	1.14e-06
SBNO1	-0.286313	7.19e-11	6.64e-10	1.15e-06
WASL	-0.28627	7.24e-11	6.68e-10	1.15e-06
ODZ3	-0.286213	7.31e-11	6.73e-10	1.17e-06
SHANK2	-0.286122	7.41e-11	6.82e-10	1.18e-06
BAZ2A	-0.286064	7.48e-11	6.87e-10	1.19e-06
PTPRE	-0.286026	7.52e-11	6.91e-10	1.2e-06
ATE1	-0.285972	7.59e-11	6.96e-10	1.21e-06
FRMD4B	-0.285798	7.8e-11	7.14e-10	1.24e-06
FAM199X	-0.285735	7.88e-11	7.21e-10	1.26e-06
CHM	-0.285723	7.89e-11	7.22e-10	1.26e-06
SYT7	-0.285459	8.23e-11	7.5e-10	1.31e-06
RLF	-0.285127	8.67e-11	7.88e-10	1.38e-06
ATF6	-0.285029	8.81e-11	8e-10	1.4e-06
LAMP2	-0.285009	8.83e-11	8.02e-10	1.41e-06
YWHAG	-0.284751	9.2e-11	8.33e-10	1.47e-06
COL5A2	-0.284614	9.4e-11	8.5e-10	1.5e-06
LOC727896	-0.284593	9.43e-11	8.52e-10	1.5e-06
HK2	-0.284581	9.45e-11	8.53e-10	1.51e-06
BIRC6	-0.28454	9.51e-11	8.58e-10	1.52e-06
PCDHGA4	-0.283855	1.06e-10	9.52e-10	1.69e-06
PTPN11	-0.283782	1.07e-10	9.61e-10	1.71e-06
EXOC2	-0.283655	1.09e-10	9.79e-10	1.74e-06
MAP4	-0.283607	1.1e-10	9.85e-10	1.76e-06
DLC1	-0.283583	1.11e-10	9.88e-10	1.76e-06
ATP7A	-0.283579	1.11e-10	9.88e-10	1.76e-06
COL4A2	-0.283494	1.12e-10	1e-09	1.79e-06
DNAJB14	-0.283424	1.13e-10	1.01e-09	1.81e-06
SMEK2	-0.283397	1.14e-10	1.01e-09	1.81e-06
HECTD1	-0.283346	1.15e-10	1.02e-09	1.83e-06
SSR1	-0.283223	1.17e-10	1.04e-09	1.87e-06
PIK3C2A	-0.282842	1.24e-10	1.1e-09	1.98e-06
PCDHGA1	-0.282691	1.27e-10	1.12e-09	2.03e-06
CDA	-0.282561	1.3e-10	1.14e-09	2.07e-06
POTEE	-0.282438	1.32e-10	1.16e-09	2.11e-06
GNAI1	-0.282279	1.36e-10	1.19e-09	2.16e-06
C6orf106	-0.282081	1.4e-10	1.22e-09	2.23e-06
WAPAL	-0.281959	1.42e-10	1.24e-09	2.27e-06
TM4SF19	-0.281874	1.44e-10	1.26e-09	2.3e-06
FYTTD1	-0.281768	1.47e-10	1.28e-09	2.34e-06
DDX21	-0.281766	1.47e-10	1.28e-09	2.34e-06
BACE1	-0.281715	1.48e-10	1.29e-09	2.36e-06
KBTBD7	-0.28161	1.5e-10	1.31e-09	2.4e-06
MINK1	-0.281528	1.52e-10	1.32e-09	2.43e-06
LCOR	-0.281517	1.53e-10	1.32e-09	2.43e-06
SRP72	-0.281463	1.54e-10	1.33e-09	2.45e-06
DYNC1LI2	-0.2814	1.55e-10	1.35e-09	2.48e-06
COL5A1	-0.281307	1.58e-10	1.36e-09	2.51e-06
TCP11L1	-0.281243	1.59e-10	1.38e-09	2.54e-06
CHD9	-0.281184	1.61e-10	1.39e-09	2.56e-06
ZNF426	-0.280902	1.68e-10	1.44e-09	2.68e-06
KIF3C	-0.280872	1.69e-10	1.45e-09	2.69e-06
NCKAP5	-0.280719	1.73e-10	1.48e-09	2.75e-06
IPO7	-0.28064	1.75e-10	1.5e-09	2.79e-06
ADAMTS2	-0.280598	1.76e-10	1.51e-09	2.81e-06
EXT2	-0.280507	1.78e-10	1.53e-09	2.85e-06
CORO1C	-0.280407	1.81e-10	1.55e-09	2.89e-06
GOLGA5	-0.280402	1.81e-10	1.55e-09	2.89e-06
CHSY1	-0.280338	1.83e-10	1.56e-09	2.92e-06
ZKSCAN1	-0.280258	1.85e-10	1.58e-09	2.96e-06
C14orf49	-0.280204	1.87e-10	1.59e-09	2.98e-06
CPNE3	-0.280073	1.91e-10	1.62e-09	3.04e-06
ARHGAP5	-0.280037	1.92e-10	1.63e-09	3.06e-06
ZFP92	-0.279916	1.95e-10	1.66e-09	3.12e-06
CLCN3	-0.279873	1.97e-10	1.67e-09	3.14e-06
EP300	-0.279829	1.98e-10	1.68e-09	3.16e-06
PIK3CA	-0.279733	2.01e-10	1.7e-09	3.21e-06
FAM190B	-0.279715	2.02e-10	1.71e-09	3.22e-06
KIF26B	-0.279685	2.03e-10	1.71e-09	3.23e-06
SIRPA	-0.279493	2.09e-10	1.76e-09	3.33e-06
RAB6C	-0.279417	2.11e-10	1.78e-09	3.37e-06
ZNF609	-0.279162	2.2e-10	1.84e-09	3.5e-06
ITCH	-0.27899	2.25e-10	1.89e-09	3.6e-06
PLEKHM1	-0.278861	2.3e-10	1.92e-09	3.67e-06
PTRF	-0.278724	2.35e-10	1.96e-09	3.75e-06
NUP153	-0.278515	2.43e-10	2.02e-09	3.87e-06
EIF4G1	-0.278454	2.45e-10	2.04e-09	3.9e-06
JAG1	-0.278362	2.48e-10	2.07e-09	3.96e-06
ROCK1	-0.278291	2.51e-10	2.09e-09	4e-06
SGK223	-0.278237	2.53e-10	2.1e-09	4.04e-06
PCDH18	-0.278228	2.53e-10	2.1e-09	4.04e-06
DNAJC3	-0.278198	2.55e-10	2.11e-09	4.06e-06
TNFRSF21	-0.278135	2.57e-10	2.13e-09	4.1e-06
CCNYL1	-0.277943	2.65e-10	2.19e-09	4.22e-06
RNF169	-0.277898	2.67e-10	2.2e-09	4.25e-06
CALM1	-0.27784	2.69e-10	2.22e-09	4.29e-06
PSEN1	-0.277742	2.73e-10	2.25e-09	4.35e-06
STYX	-0.277734	2.73e-10	2.25e-09	4.36e-06
UBE3C	-0.27703	3.04e-10	2.49e-09	4.86e-06
RELN	-0.276986	3.06e-10	2.5e-09	4.89e-06
PTP4A1	-0.276981	3.07e-10	2.5e-09	4.89e-06
EIF2AK4	-0.276957	3.08e-10	2.51e-09	4.91e-06
RBM9	-0.276873	3.12e-10	2.54e-09	4.97e-06
FAM69A	-0.27684	3.13e-10	2.55e-09	5e-06
SEC24D	-0.276722	3.19e-10	2.59e-09	5.09e-06
PLEKHM3	-0.27669	3.21e-10	2.6e-09	5.11e-06
ZBED4	-0.276539	3.28e-10	2.66e-09	5.23e-06
CANT1	-0.276525	3.29e-10	2.67e-09	5.24e-06
HOXA1	-0.276493	3.3e-10	2.68e-09	5.27e-06
PRKCA	-0.276491	3.31e-10	2.68e-09	5.27e-06
DDR2	-0.276276	3.41e-10	2.76e-09	5.45e-06
GPR1	-0.276123	3.5e-10	2.82e-09	5.57e-06
TMEM185B	-0.27609	3.51e-10	2.83e-09	5.6e-06
NEU3	-0.275961	3.58e-10	2.88e-09	5.71e-06
CEACAM19	-0.275955	3.59e-10	2.88e-09	5.72e-06
CDH3	-0.275796	3.67e-10	2.95e-09	5.86e-06
DLX1	-0.275577	3.8e-10	3.04e-09	6.06e-06
DHX33	-0.275465	3.86e-10	3.09e-09	6.16e-06
ZCCHC24	-0.275436	3.88e-10	3.1e-09	6.19e-06
NPEPPS	-0.27542	3.89e-10	3.11e-09	6.2e-06
TES	-0.275407	3.9e-10	3.11e-09	6.21e-06
GCNT4	-0.275406	3.9e-10	3.11e-09	6.22e-06
KIAA1045	-0.275272	3.98e-10	3.17e-09	6.34e-06
STRN3	-0.275231	4e-10	3.18e-09	6.38e-06
PDGFC	-0.2752	4.02e-10	3.2e-09	6.41e-06
RAB5C	-0.27519	4.03e-10	3.2e-09	6.42e-06
CCBE1	-0.275104	4.08e-10	3.24e-09	6.51e-06
WDFY2	-0.274992	4.15e-10	3.29e-09	6.62e-06
SLC25A46	-0.274749	4.3e-10	3.41e-09	6.86e-06
EIF2AK2	-0.274749	4.3e-10	3.41e-09	6.86e-06
FLNB	-0.274516	4.46e-10	3.53e-09	7.11e-06
SFXN3	-0.274497	4.47e-10	3.54e-09	7.13e-06
KIAA0754	-0.274473	4.49e-10	3.55e-09	7.16e-06
AHR	-0.274427	4.52e-10	3.57e-09	7.21e-06
PAPPA	-0.274253	4.64e-10	3.65e-09	7.4e-06
PIK3CD	-0.274094	4.75e-10	3.74e-09	7.58e-06
ARHGAP17	-0.274032	4.8e-10	3.77e-09	7.65e-06
ZNF474	-0.273989	4.83e-10	3.79e-09	7.7e-06
ACSL4	-0.273847	4.93e-10	3.86e-09	7.87e-06
UBE2H	-0.273807	4.96e-10	3.88e-09	7.91e-06
EPT1	-0.273647	5.08e-10	3.97e-09	8.11e-06
MTF1	-0.273578	5.14e-10	4.01e-09	8.19e-06
CUX1	-0.27355	5.16e-10	4.02e-09	8.23e-06
TRAM1	-0.273522	5.18e-10	4.04e-09	8.26e-06
SH3PXD2A	-0.273467	5.22e-10	4.06e-09	8.33e-06
PHLDB2	-0.273433	5.25e-10	4.08e-09	8.37e-06
RAB10	-0.273231	5.41e-10	4.2e-09	8.63e-06
ZC3H12C	-0.273212	5.43e-10	4.21e-09	8.65e-06
ITPR3	-0.273056	5.56e-10	4.3e-09	8.86e-06
HCFC2	-0.272999	5.6e-10	4.33e-09	8.94e-06
INPP4B	-0.272914	5.67e-10	4.37e-09	9.05e-06
PCDHGB7	-0.272868	5.71e-10	4.4e-09	9.11e-06
GLG1	-0.272762	5.81e-10	4.46e-09	9.26e-06
SNX19	-0.272708	5.85e-10	4.5e-09	9.33e-06
PARVA	-0.272217	6.3e-10	4.81e-09	1e-05
HSPH1	-0.272026	6.48e-10	4.94e-09	1.03e-05
C10orf46	-0.27191	6.59e-10	5.02e-09	1.05e-05
MYCBP2	-0.271654	6.85e-10	5.21e-09	1.09e-05
EDEM3	-0.271569	6.94e-10	5.27e-09	1.11e-05
MFSD9	-0.270991	7.56e-10	5.72e-09	1.21e-05
CTTNBP2NL	-0.270838	7.74e-10	5.85e-09	1.23e-05
HTT	-0.270753	7.84e-10	5.92e-09	1.25e-05
UGGT1	-0.270656	7.95e-10	6e-09	1.27e-05
SVEP1	-0.270602	8.01e-10	6.03e-09	1.28e-05
WNT3	-0.270434	8.22e-10	6.18e-09	1.31e-05
GORASP2	-0.270402	8.26e-10	6.21e-09	1.32e-05
EVC	-0.270247	8.45e-10	6.34e-09	1.35e-05
ITGA3	-0.270116	8.61e-10	6.46e-09	1.37e-05
ELF4	-0.269854	8.96e-10	6.69e-09	1.43e-05
C2orf18	-0.269447	9.51e-10	7.06e-09	1.52e-05
SWAP70	-0.26926	9.78e-10	7.24e-09	1.56e-05
QSOX1	-0.269217	9.84e-10	7.28e-09	1.57e-05
VANGL1	-0.269199	9.87e-10	7.3e-09	1.57e-05
TSHZ3	-0.268855	1.04e-09	7.65e-09	1.66e-05
CALU	-0.268821	1.04e-09	7.68e-09	1.66e-05
NT5E	-0.268648	1.07e-09	7.87e-09	1.71e-05
FEM1B	-0.268244	1.14e-09	8.33e-09	1.81e-05
CSGALNACT2	-0.26824	1.14e-09	8.33e-09	1.81e-05
SNX6	-0.268216	1.14e-09	8.35e-09	1.82e-05
PSKH1	-0.268182	1.15e-09	8.39e-09	1.83e-05
TOR1AIP1	-0.268043	1.17e-09	8.55e-09	1.87e-05
GTF2H3	-0.267991	1.18e-09	8.61e-09	1.88e-05
ARHGAP1	-0.267984	1.18e-09	8.61e-09	1.88e-05
PNPLA1	-0.26794	1.19e-09	8.65e-09	1.89e-05
UGCG	-0.26788	1.2e-09	8.72e-09	1.91e-05
PCDHGA2	-0.267876	1.2e-09	8.73e-09	1.91e-05
RNF222	-0.267862	1.2e-09	8.74e-09	1.92e-05
RNF6	-0.267857	1.2e-09	8.74e-09	1.92e-05
RIMS3	-0.267715	1.23e-09	8.91e-09	1.96e-05
RAB22A	-0.267692	1.23e-09	8.94e-09	1.96e-05
KIAA0284	-0.267691	1.23e-09	8.94e-09	1.97e-05
INTS2	-0.267381	1.29e-09	9.33e-09	2.06e-05
EPS15	-0.267244	1.32e-09	9.51e-09	2.1e-05
CREB1	-0.267155	1.33e-09	9.62e-09	2.13e-05
CLIP4	-0.267014	1.36e-09	9.81e-09	2.17e-05
NRG1	-0.266551	1.46e-09	1.04e-08	2.32e-05
MARCH7	-0.266546	1.46e-09	1.04e-08	2.32e-05
CNTF	-0.266524	1.46e-09	1.05e-08	2.33e-05
SHOC2	-0.266206	1.53e-09	1.09e-08	2.44e-05
DCBLD1	-0.265867	1.61e-09	1.15e-08	2.57e-05
FOXO3B	-0.265834	1.62e-09	1.15e-08	2.58e-05
ERO1L	-0.265697	1.65e-09	1.17e-08	2.63e-05
RELA	-0.265575	1.68e-09	1.19e-08	2.68e-05
CREG2	-0.265571	1.68e-09	1.19e-08	2.68e-05
RAB8B	-0.26553	1.69e-09	1.2e-08	2.7e-05
NID2	-0.265339	1.74e-09	1.23e-08	2.77e-05
BAHCC1	-0.265213	1.77e-09	1.25e-08	2.82e-05
COPB1	-0.265028	1.82e-09	1.28e-08	2.9e-05
VPS53	-0.264998	1.83e-09	1.29e-08	2.91e-05
NFATC2	-0.264906	1.85e-09	1.3e-08	2.95e-05
ETS1	-0.264897	1.85e-09	1.3e-08	2.96e-05
F13A1	-0.264792	1.88e-09	1.32e-08	3e-05
FBXO30	-0.264721	1.9e-09	1.33e-08	3.03e-05
RAD54L2	-0.264638	1.92e-09	1.35e-08	3.07e-05
TET3	-0.264433	1.98e-09	1.39e-08	3.16e-05
TMEM154	-0.264133	2.07e-09	1.44e-08	3.3e-05
EIF4G3	-0.264123	2.07e-09	1.45e-08	3.31e-05
MGAT5	-0.26407	2.09e-09	1.46e-08	3.33e-05
ASAP1	-0.264067	2.09e-09	1.46e-08	3.33e-05
C17orf39	-0.263808	2.17e-09	1.51e-08	3.46e-05
MYLK	-0.263459	2.28e-09	1.58e-08	3.64e-05
CDYL	-0.263321	2.33e-09	1.61e-08	3.71e-05
VDR	-0.263218	2.36e-09	1.63e-08	3.77e-05
BAGE2	-0.26321	2.37e-09	1.64e-08	3.77e-05
SOCS5	-0.262843	2.49e-09	1.72e-08	3.98e-05
MARCH8	-0.262842	2.49e-09	1.72e-08	3.98e-05
AKAP2	-0.26261	2.58e-09	1.77e-08	4.11e-05
SPOPL	-0.262343	2.68e-09	1.84e-08	4.27e-05
C9orf5	-0.26227	2.71e-09	1.85e-08	4.32e-05
MAPK14	-0.262009	2.81e-09	1.92e-08	4.48e-05
USP24	-0.261921	2.85e-09	1.94e-08	4.54e-05
INTS6	-0.261792	2.9e-09	1.98e-08	4.62e-05
IDS	-0.261324	3.1e-09	2.11e-08	4.95e-05
TMEM87A	-0.2613	3.11e-09	2.11e-08	4.96e-05
DOCK6	-0.261169	3.17e-09	2.15e-08	5.06e-05
RAP2C	-0.261153	3.18e-09	2.15e-08	5.07e-05
YLPM1	-0.261092	3.21e-09	2.17e-08	5.11e-05
SSH2	-0.261061	3.22e-09	2.17e-08	5.13e-05
MCC	-0.261056	3.22e-09	2.17e-08	5.14e-05
FAM91A1	-0.261055	3.22e-09	2.17e-08	5.14e-05
MRVI1	-0.261005	3.25e-09	2.19e-08	5.18e-05
THBS2	-0.261004	3.25e-09	2.19e-08	5.18e-05
CRISPLD2	-0.260938	3.28e-09	2.2e-08	5.23e-05
AGPS	-0.260895	3.3e-09	2.22e-08	5.26e-05
C13orf29	-0.260818	3.33e-09	2.24e-08	5.32e-05
FOXN3	-0.260737	3.37e-09	2.26e-08	5.38e-05
CA12	-0.260735	3.37e-09	2.26e-08	5.38e-05
DNASE1L1	-0.260674	3.4e-09	2.28e-08	5.43e-05
PLXNA4	-0.260654	3.41e-09	2.29e-08	5.44e-05
RPL7L1	-0.260596	3.44e-09	2.31e-08	5.49e-05
DPH3B	-0.26037	3.55e-09	2.38e-08	5.67e-05
ZNF608	-0.260024	3.73e-09	2.49e-08	5.95e-05
KIF5B	-0.260015	3.74e-09	2.5e-08	5.96e-05
TULP4	-0.259912	3.79e-09	2.53e-08	6.05e-05
NFAT5	-0.259875	3.81e-09	2.54e-08	6.08e-05
C14orf33	-0.259841	3.83e-09	2.55e-08	6.11e-05
UBASH3B	-0.259533	4e-09	2.66e-08	6.38e-05
DOK4	-0.259387	4.09e-09	2.71e-08	6.52e-05
RIF1	-0.259375	4.09e-09	2.71e-08	6.53e-05
JHDM1D	-0.259316	4.13e-09	2.73e-08	6.58e-05
EXOC8	-0.259223	4.18e-09	2.77e-08	6.67e-05
TMEM127	-0.259169	4.21e-09	2.79e-08	6.72e-05
C9orf41	-0.259124	4.24e-09	2.81e-08	6.76e-05
PRKDC	-0.259058	4.28e-09	2.83e-08	6.83e-05
SOS2	-0.258992	4.32e-09	2.86e-08	6.89e-05
MAP3K9	-0.258964	4.34e-09	2.86e-08	6.92e-05
STAM	-0.258938	4.35e-09	2.87e-08	6.94e-05
MMGT1	-0.258854	4.41e-09	2.9e-08	7.03e-05
LRP12	-0.258772	4.46e-09	2.94e-08	7.11e-05
PAFAH1B1	-0.258664	4.53e-09	2.98e-08	7.22e-05
TGFBI	-0.25862	4.55e-09	2.99e-08	7.26e-05
FAT1	-0.258593	4.57e-09	3e-08	7.29e-05
OTUB2	-0.258558	4.59e-09	3.02e-08	7.33e-05
ZNF469	-0.258472	4.65e-09	3.05e-08	7.42e-05
GREM1	-0.258365	4.72e-09	3.1e-08	7.53e-05
RAPH1	-0.258342	4.74e-09	3.1e-08	7.56e-05
APP	-0.258334	4.74e-09	3.1e-08	7.56e-05
MAP7D1	-0.258236	4.81e-09	3.14e-08	7.67e-05
MPZL1	-0.257999	4.97e-09	3.24e-08	7.93e-05
FOSL1	-0.257984	4.98e-09	3.25e-08	7.95e-05
PTHLH	-0.257921	5.03e-09	3.27e-08	8.02e-05
USP15	-0.257896	5.05e-09	3.28e-08	8.05e-05
TMTC3	-0.257869	5.06e-09	3.29e-08	8.08e-05
SIAH1	-0.257854	5.07e-09	3.3e-08	8.09e-05
ANAPC1	-0.25761	5.25e-09	3.4e-08	8.38e-05
RBM41	-0.25761	5.25e-09	3.4e-08	8.38e-05
DST	-0.2574	5.41e-09	3.5e-08	8.63e-05
TGFBR1	-0.257329	5.46e-09	3.53e-08	8.71e-05
SNX13	-0.257293	5.49e-09	3.55e-08	8.76e-05
RAPGEF6	-0.257182	5.58e-09	3.59e-08	8.9e-05
RAP2A	-0.257179	5.58e-09	3.59e-08	8.9e-05
SLC24A3	-0.257044	5.69e-09	3.66e-08	9.07e-05
GATAD2A	-0.256977	5.74e-09	3.69e-08	9.16e-05
NUP160	-0.256933	5.78e-09	3.71e-08	9.21e-05
SBF2	-0.256876	5.82e-09	3.74e-08	9.29e-05
IGF2BP2	-0.2567	5.97e-09	3.83e-08	9.52e-05
ATP13A3	-0.256511	6.13e-09	3.92e-08	9.78e-05
GMFB	-0.256506	6.13e-09	3.93e-08	9.78e-05
NKD1	-0.256418	6.21e-09	3.97e-08	9.9e-05
SLC9A1	-0.256408	6.22e-09	3.97e-08	9.92e-05
TMCC3	-0.256328	6.29e-09	4.01e-08	0.000100287
SEC14L1	-0.256313	6.3e-09	4.02e-08	0.000100503
ZFR	-0.256299	6.31e-09	4.03e-08	0.000100707
FAM83H	-0.256087	6.5e-09	4.14e-08	0.000103732
UBE4A	-0.256056	6.53e-09	4.15e-08	0.000104186
VSIG1	-0.25587	6.7e-09	4.25e-08	0.000106933
SFRS2IP	-0.255835	6.74e-09	4.27e-08	0.000107455
DHX8	-0.255764	6.8e-09	4.31e-08	0.000108527
NHSL1	-0.25574	6.83e-09	4.32e-08	0.000108884
MARVELD1	-0.255353	7.21e-09	4.55e-08	0.00011494
ASAP2	-0.25521	7.35e-09	4.63e-08	0.000117254
CLASP1	-0.25514	7.42e-09	4.67e-08	0.000118399
RASAL2	-0.254958	7.61e-09	4.78e-08	0.000121444
PXN	-0.254909	7.67e-09	4.81e-08	0.000122272
FGD6	-0.254781	7.8e-09	4.89e-08	0.000124474
MED14	-0.254685	7.91e-09	4.95e-08	0.000126138
HECW1	-0.254647	7.95e-09	4.97e-08	0.000126807
PDGFRB	-0.254578	8.03e-09	5.01e-08	0.000128026
TNFRSF1A	-0.254364	8.27e-09	5.15e-08	0.0001319
TMED5	-0.25421	8.45e-09	5.26e-08	0.000134746
GNL3L	-0.254122	8.55e-09	5.32e-08	0.000136394
PJA2	-0.254115	8.56e-09	5.32e-08	0.000136535
MBOAT2	-0.254043	8.65e-09	5.37e-08	0.0001379
RASA2	-0.253948	8.76e-09	5.44e-08	0.000139723
SMTN	-0.253932	8.78e-09	5.45e-08	0.000140046
ATXN7L3	-0.253786	8.96e-09	5.54e-08	0.000142909
SLK	-0.253762	8.99e-09	5.56e-08	0.00014338
PPP4R4	-0.253732	9.03e-09	5.58e-08	0.000143981
AKAP6	-0.253663	9.11e-09	5.62e-08	0.000145367
ROBO4	-0.253566	9.24e-09	5.69e-08	0.000147315
BZW1	-0.253533	9.28e-09	5.71e-08	0.000147992
SLC39A14	-0.253408	9.44e-09	5.8e-08	0.000150575
SURF4	-0.253387	9.47e-09	5.81e-08	0.000151017
AAK1	-0.253361	9.5e-09	5.83e-08	0.000151557
AK3L1	-0.25335	9.52e-09	5.83e-08	0.000151786
MYADM	-0.253193	9.73e-09	5.95e-08	0.000155127
ARMC1	-0.253183	9.74e-09	5.96e-08	0.000155348
FNDC3B	-0.253131	9.81e-09	5.99e-08	0.000156465
ZMIZ1	-0.252964	1e-08	6.12e-08	0.000160105
TMEM184C	-0.252824	1.02e-08	6.24e-08	0.00016324
PPP1R14C	-0.252772	1.03e-08	6.28e-08	0.000164408
SH3PXD2B	-0.252633	1.05e-08	6.39e-08	0.000167583
NCOR1	-0.252562	1.06e-08	6.45e-08	0.000169244
ABCC9	-0.252475	1.07e-08	6.52e-08	0.000171281
CD109	-0.252461	1.08e-08	6.53e-08	0.000171599
MAGT1	-0.252448	1.08e-08	6.54e-08	0.000171928
THEM5	-0.252377	1.09e-08	6.6e-08	0.000173603
GSPT1	-0.25229	1.1e-08	6.67e-08	0.000175704
USP8	-0.252241	1.11e-08	6.71e-08	0.000176883
PPP1R2P3	-0.252159	1.12e-08	6.77e-08	0.000178893
PCDHGA9	-0.252157	1.12e-08	6.77e-08	0.000178932
ZNF843	-0.251756	1.19e-08	7.15e-08	0.000189093
GLUD2	-0.251618	1.21e-08	7.28e-08	0.000192714
LAMA2	-0.251609	1.21e-08	7.29e-08	0.000192934
LOXL2	-0.251602	1.21e-08	7.29e-08	0.00019312
MYO18A	-0.251494	1.23e-08	7.39e-08	0.000196017
FOXN2	-0.25145	1.24e-08	7.43e-08	0.000197192
PAG1	-0.251371	1.25e-08	7.5e-08	0.000199352
SGK196	-0.25129	1.26e-08	7.58e-08	0.000201575
COL6A3	-0.251221	1.28e-08	7.65e-08	0.000203472
ELL2	-0.251155	1.29e-08	7.71e-08	0.000205345
SNX33	-0.251118	1.29e-08	7.75e-08	0.000206377
NACC2	-0.251092	1.3e-08	7.77e-08	0.000207113
SLC36A1	-0.251053	1.31e-08	7.8e-08	0.000208214
SACS	-0.250982	1.32e-08	7.86e-08	0.000210257
GAN	-0.250982	1.32e-08	7.86e-08	0.000210261
BICD1	-0.250864	1.34e-08	7.98e-08	0.000213687
GOLIM4	-0.250836	1.34e-08	8e-08	0.000214501
RET	-0.250819	1.35e-08	8.02e-08	0.000214986
ATF7	-0.250735	1.36e-08	8.11e-08	0.000217467
KRT17	-0.250693	1.37e-08	8.15e-08	0.000218747
MAP4K5	-0.250688	1.37e-08	8.15e-08	0.00021888
RDH12	-0.250607	1.39e-08	8.24e-08	0.000221318
MAFB	-0.250552	1.4e-08	8.29e-08	0.000223001
SHANK1	-0.250135	1.48e-08	8.75e-08	0.000236064
ITGA1	-0.250124	1.48e-08	8.76e-08	0.000236416
FAM115C	-0.250072	1.49e-08	8.81e-08	0.000238094
ARRDC4	-0.249984	1.51e-08	8.9e-08	0.000240947
CXCL14	-0.249981	1.51e-08	8.9e-08	0.000241057
SNRK	-0.24994	1.52e-08	8.95e-08	0.000242422
TMED7TICAM2	-0.249916	1.52e-08	8.97e-08	0.000243196
CA2	-0.249804	1.55e-08	9.1e-08	0.00024695
TP63	-0.249705	1.57e-08	9.22e-08	0.000250295
AFAP1L1	-0.249645	1.58e-08	9.29e-08	0.000252355
BTBD11	-0.249608	1.59e-08	9.32e-08	0.000253632
CLIP1	-0.249508	1.61e-08	9.44e-08	0.000257108
MAPRE2	-0.249457	1.62e-08	9.5e-08	0.000258872
CDC14C	-0.249404	1.63e-08	9.57e-08	0.000260757
ZBTB38	-0.249396	1.64e-08	9.57e-08	0.000261049
SLC12A4	-0.249396	1.64e-08	9.57e-08	0.000261059
DNMBP	-0.249117	1.7e-08	9.91e-08	0.000271131
DCUN1D3	-0.249057	1.71e-08	9.98e-08	0.000273362
RABGEF1	-0.24898	1.73e-08	1.01e-07	0.000276234
LOC100271836	-0.248867	1.76e-08	1.02e-07	0.000280466
MLLT4	-0.248741	1.79e-08	1.04e-07	0.000285328
NOTCH2	-0.248691	1.8e-08	1.05e-07	0.000287249
ARNT	-0.248647	1.81e-08	1.05e-07	0.00028898
CLPB	-0.248617	1.82e-08	1.05e-07	0.000290159
DLGAP4	-0.248571	1.83e-08	1.06e-07	0.000291986
NFASC	-0.24843	1.87e-08	1.08e-07	0.000297602
HEG1	-0.248429	1.87e-08	1.08e-07	0.000297623
BAT2L2	-0.248402	1.87e-08	1.08e-07	0.000298725
BTRC	-0.248339	1.89e-08	1.09e-07	0.000301283
LOC729176	-0.248295	1.9e-08	1.1e-07	0.000303075
ARFGEF2	-0.248271	1.91e-08	1.1e-07	0.000304063
ZCCHC6	-0.248256	1.91e-08	1.1e-07	0.000304707
STXBP1	-0.248231	1.92e-08	1.1e-07	0.000305706
CNOT1	-0.248155	1.94e-08	1.12e-07	0.00030888
RNF24	-0.248127	1.94e-08	1.12e-07	0.000310038
RAB38	-0.248066	1.96e-08	1.13e-07	0.000312622
DPP4	-0.24799	1.98e-08	1.14e-07	0.000315853
NOL9	-0.247922	2e-08	1.15e-07	0.00031874
DYRK2	-0.247865	2.01e-08	1.16e-07	0.000321228
FRS2	-0.247782	2.04e-08	1.17e-07	0.000324847
AQR	-0.247696	2.06e-08	1.18e-07	0.000328619
SCARA5	-0.24765	2.07e-08	1.19e-07	0.000330666
YY1	-0.247647	2.07e-08	1.19e-07	0.000330815
ZNF185	-0.247586	2.09e-08	1.2e-07	0.000333562
ZYG11B	-0.24758	2.09e-08	1.2e-07	0.000333844
TGFBRAP1	-0.247559	2.1e-08	1.2e-07	0.000334758
SLITRK6	-0.247495	2.12e-08	1.21e-07	0.000337668
NIPAL4	-0.247466	2.13e-08	1.21e-07	0.000339001
GALNT10	-0.247206	2.2e-08	1.25e-07	0.000351067
RBBP5	-0.247153	2.22e-08	1.26e-07	0.000353609
CREB3L2	-0.247146	2.22e-08	1.26e-07	0.000353923
RBMS1	-0.247068	2.24e-08	1.27e-07	0.000357677
KIAA1161	-0.246994	2.27e-08	1.28e-07	0.000361266
SPTAN1	-0.24697	2.27e-08	1.29e-07	0.0003624
STAG2	-0.246867	2.3e-08	1.3e-07	0.000367458
IGSF3	-0.246588	2.39e-08	1.35e-07	0.000381521
RPS6KA4	-0.24648	2.43e-08	1.37e-07	0.000387067
XPO5	-0.246354	2.47e-08	1.39e-07	0.000393679
LAMA4	-0.246219	2.51e-08	1.41e-07	0.00040086
FAM26E	-0.246184	2.53e-08	1.42e-07	0.000402778
EIF2S1	-0.246088	2.56e-08	1.44e-07	0.00040797
ITGA8	-0.246083	2.56e-08	1.44e-07	0.00040827
SEC31A	-0.24607	2.56e-08	1.44e-07	0.00040898
SLC38A1	-0.246017	2.58e-08	1.45e-07	0.000411873
SMURF1	-0.245968	2.6e-08	1.46e-07	0.000414606
SLC16A2	-0.245959	2.6e-08	1.46e-07	0.000415074
DNAJB5	-0.245782	2.66e-08	1.49e-07	0.000425031
JUP	-0.245679	2.7e-08	1.51e-07	0.000430969
FBXO28	-0.245644	2.71e-08	1.51e-07	0.000432943
PFKFB2	-0.245575	2.74e-08	1.53e-07	0.000436978
HERPUD2	-0.245313	2.84e-08	1.58e-07	0.00045258
TIPARP	-0.245285	2.85e-08	1.58e-07	0.000454267
SPTLC2	-0.245247	2.86e-08	1.59e-07	0.000456563
RSF1	-0.245033	2.95e-08	1.63e-07	0.00046978
ZNF365	-0.244829	3.03e-08	1.67e-07	0.000482726
RAP2B	-0.24479	3.04e-08	1.68e-07	0.000485271
DLX3	-0.244785	3.04e-08	1.68e-07	0.000485567
SLC35F2	-0.244653	3.1e-08	1.71e-07	0.000494204
ANKIB1	-0.244639	3.1e-08	1.71e-07	0.000495128
FUBP3	-0.244533	3.15e-08	1.73e-07	0.000502152
KIAA0090	-0.244319	3.24e-08	1.78e-07	0.000516657
FLII	-0.244299	3.25e-08	1.79e-07	0.00051801
LTBP2	-0.244171	3.3e-08	1.81e-07	0.00052691
SLC9A6	-0.244076	3.35e-08	1.83e-07	0.000533592
SLC7A6OS	-0.243957	3.4e-08	1.86e-07	0.000542115
PDPK1	-0.243953	3.4e-08	1.86e-07	0.000542381
DDX3X	-0.243945	3.4e-08	1.86e-07	0.000542987
LRRFIP1	-0.243943	3.41e-08	1.86e-07	0.000543092
FIGN	-0.2439	3.42e-08	1.87e-07	0.000546207
DLL1	-0.243845	3.45e-08	1.88e-07	0.000550203
ANTXR2	-0.243721	3.51e-08	1.91e-07	0.00055938
NRP1	-0.243635	3.55e-08	1.93e-07	0.000565747
USO1	-0.243512	3.61e-08	1.96e-07	0.000575059
C6orf120	-0.243431	3.64e-08	1.98e-07	0.000581268
RAB2A	-0.243399	3.66e-08	1.99e-07	0.000583738
SPOCK1	-0.243323	3.7e-08	2.01e-07	0.00058963
GRIP1	-0.243163	3.78e-08	2.05e-07	0.00060229
LRRC32	-0.24308	3.82e-08	2.07e-07	0.00060895
TUBB2A	-0.242988	3.86e-08	2.09e-07	0.000616355
DHX38	-0.242977	3.87e-08	2.09e-07	0.000617273
MFHAS1	-0.242977	3.87e-08	2.09e-07	0.000617295
BRWD3	-0.242965	3.88e-08	2.1e-07	0.000618282
ITGB3	-0.242909	3.91e-08	2.11e-07	0.000622828
C20orf194	-0.242892	3.91e-08	2.11e-07	0.00062429
IFFO2	-0.242877	3.92e-08	2.12e-07	0.000625518
RB1CC1	-0.242869	3.93e-08	2.12e-07	0.000626175
NIN	-0.242866	3.93e-08	2.12e-07	0.000626383
ZFP1	-0.242838	3.94e-08	2.13e-07	0.000628721
NIPBL	-0.242517	4.11e-08	2.21e-07	0.000655925
MTOR	-0.242505	4.12e-08	2.22e-07	0.000656965
TSPAN10	-0.242486	4.13e-08	2.22e-07	0.000658645
PTGS1	-0.242355	4.2e-08	2.26e-07	0.000670147
CYP27C1	-0.242317	4.22e-08	2.26e-07	0.00067348
LRRC16A	-0.242229	4.27e-08	2.29e-07	0.000681335
ABCA12	-0.242209	4.28e-08	2.29e-07	0.000683173
DDX6	-0.242094	4.35e-08	2.32e-07	0.000693595
GDPD2	-0.241881	4.47e-08	2.38e-07	0.000713284
FBXL3	-0.241787	4.53e-08	2.41e-07	0.000722161
DCUN1D1	-0.241695	4.58e-08	2.44e-07	0.000730944
GPATCH8	-0.241644	4.61e-08	2.45e-07	0.00073584
PVRL1	-0.241561	4.66e-08	2.48e-07	0.000743934
EIF5	-0.241545	4.67e-08	2.48e-07	0.000745466
VEGFC	-0.241496	4.7e-08	2.5e-07	0.000750289
PERP	-0.241492	4.71e-08	2.5e-07	0.000750668
TNPO3	-0.241437	4.74e-08	2.51e-07	0.000756131
DNAJC6	-0.241416	4.75e-08	2.52e-07	0.000758225
FNDC3A	-0.241399	4.77e-08	2.53e-07	0.000759982
CSMD2	-0.241145	4.93e-08	2.6e-07	0.000785682
CSNK2A2	-0.240853	5.12e-08	2.7e-07	0.000816297
RBM16	-0.240811	5.15e-08	2.71e-07	0.000820799
ACBD3	-0.240795	5.16e-08	2.72e-07	0.000822599
ARHGAP29	-0.240716	5.21e-08	2.74e-07	0.000831095
ZNF391	-0.240661	5.25e-08	2.76e-07	0.00083715
ALOXE3	-0.240499	5.36e-08	2.82e-07	0.000855054
LIG4	-0.240398	5.43e-08	2.85e-07	0.000866468
AKAP11	-0.240087	5.66e-08	2.95e-07	0.000902281
DEGS1	-0.240052	5.68e-08	2.97e-07	0.000906489
SEPT7	-0.239995	5.73e-08	2.99e-07	0.000913199
SLC23A2	-0.239952	5.76e-08	3e-07	0.000918374
ZNF623	-0.239857	5.83e-08	3.04e-07	0.000929817
RP2	-0.239799	5.87e-08	3.06e-07	0.000936879
ETV3L	-0.239786	5.88e-08	3.06e-07	0.000938528
MDN1	-0.239666	5.98e-08	3.11e-07	0.000953228
ZMPSTE24	-0.239602	6.03e-08	3.13e-07	0.000961203
MICAL3	-0.239544	6.07e-08	3.15e-07	0.00096849
DOCK1	-0.239478	6.12e-08	3.18e-07	0.000976841
MFAP5	-0.23942	6.17e-08	3.2e-07	0.00098429
FAM115A	-0.239278	6.29e-08	3.26e-07	0.00100259
ABTB2	-0.239239	6.32e-08	3.27e-07	0.00100775
NCDN	-0.239154	6.39e-08	3.31e-07	0.00101896
SLC7A11	-0.239095	6.44e-08	3.33e-07	0.00102676
TTC22	-0.23909	6.44e-08	3.33e-07	0.00102741
MAP7	-0.239037	6.49e-08	3.35e-07	0.00103453
CNTN1	-0.238981	6.53e-08	3.38e-07	0.00104218
RALB	-0.238961	6.55e-08	3.38e-07	0.0010448
SRPX	-0.238935	6.57e-08	3.39e-07	0.00104842
NPLOC4	-0.238913	6.59e-08	3.4e-07	0.00105137
DUSP3	-0.238904	6.6e-08	3.4e-07	0.00105255
CHST15	-0.238892	6.61e-08	3.41e-07	0.00105418
INCENP	-0.238874	6.63e-08	3.41e-07	0.00105673
MAML2	-0.238744	6.74e-08	3.47e-07	0.0010747
TIMP3	-0.238735	6.75e-08	3.47e-07	0.00107598
C1QTNF6	-0.238678	6.8e-08	3.49e-07	0.00108386
TLK1	-0.23863	6.84e-08	3.51e-07	0.00109068
ABCA1	-0.238583	6.88e-08	3.53e-07	0.00109741
ARFGEF1	-0.23856	6.9e-08	3.54e-07	0.00110066
AIM1	-0.238475	6.98e-08	3.58e-07	0.00111287
CARD10	-0.238474	6.98e-08	3.58e-07	0.00111293
TMED7	-0.238468	6.98e-08	3.58e-07	0.00111385
ARL10	-0.238407	7.04e-08	3.61e-07	0.00112271
GPR116	-0.238313	7.13e-08	3.65e-07	0.00113644
CXCR1	-0.238207	7.22e-08	3.7e-07	0.00115215
MLL2	-0.23814	7.29e-08	3.73e-07	0.00116223
ZMYM1	-0.23806	7.36e-08	3.76e-07	0.00117432
L1CAM	-0.238035	7.39e-08	3.77e-07	0.00117805
SON	-0.238022	7.4e-08	3.78e-07	0.00118008
PTPN12	-0.237898	7.52e-08	3.83e-07	0.0011992
PDE2A	-0.237803	7.61e-08	3.87e-07	0.00121397
HEATR3	-0.237779	7.63e-08	3.88e-07	0.00121764
FEM1C	-0.237751	7.66e-08	3.9e-07	0.00122213
CCDC85C	-0.2377	7.71e-08	3.92e-07	0.00123027
UHRF1BP1L	-0.237695	7.72e-08	3.92e-07	0.00123098
SLC25A43	-0.237687	7.73e-08	3.92e-07	0.00123227
SLC25A24	-0.237668	7.75e-08	3.93e-07	0.00123531
C1S	-0.237601	7.81e-08	3.97e-07	0.00124604
GAPVD1	-0.237499	7.92e-08	4.01e-07	0.00126249
SLC1A4	-0.237402	8.02e-08	4.06e-07	0.0012784
ATRN	-0.237362	8.06e-08	4.07e-07	0.00128501
XPO6	-0.237319	8.1e-08	4.1e-07	0.00129222
SMG1	-0.237278	8.15e-08	4.12e-07	0.00129911
LRCH1	-0.237171	8.26e-08	4.17e-07	0.00131707
PSMD11	-0.237167	8.26e-08	4.17e-07	0.00131771
RALBP1	-0.237126	8.31e-08	4.19e-07	0.00132479
AMIGO2	-0.237115	8.32e-08	4.2e-07	0.00132669
ARHGAP32	-0.237037	8.4e-08	4.23e-07	0.00134007
B3GNT2	-0.236945	8.5e-08	4.28e-07	0.00135599
GNB5	-0.236877	8.58e-08	4.32e-07	0.00136798
OSTM1	-0.2368	8.66e-08	4.36e-07	0.00138154
USP10	-0.236717	8.75e-08	4.4e-07	0.00139632
TUBB6	-0.236714	8.76e-08	4.4e-07	0.00139684
ADAM9	-0.236651	8.83e-08	4.43e-07	0.00140826
HEATR1	-0.236648	8.83e-08	4.43e-07	0.00140872
SLC4A7	-0.236424	9.09e-08	4.55e-07	0.00144995
HIP1	-0.236334	9.2e-08	4.6e-07	0.00146687
SPON2	-0.236332	9.2e-08	4.6e-07	0.00146712
MCF2L2	-0.236288	9.25e-08	4.62e-07	0.00147554
SLC25A30	-0.236171	9.39e-08	4.69e-07	0.00149771
PAM	-0.236042	9.55e-08	4.76e-07	0.0015227
HELB	-0.235976	9.63e-08	4.79e-07	0.00153577
TMEM181	-0.235963	9.65e-08	4.8e-07	0.00153833
FBN1	-0.235749	9.91e-08	4.93e-07	0.00158095
NOD2	-0.235712	9.96e-08	4.95e-07	0.00158854
CYP4F22	-0.235706	9.97e-08	4.95e-07	0.00158978
CYYR1	-0.235594	1.01e-07	5.02e-07	0.00161275
FRRS1	-0.235587	1.01e-07	5.02e-07	0.00161427
DOCK11	-0.235573	1.01e-07	5.03e-07	0.001617
LOC154761	-0.235515	1.02e-07	5.06e-07	0.00162901
ZNF778	-0.235481	1.03e-07	5.08e-07	0.00163613
RBM26	-0.235352	1.04e-07	5.16e-07	0.00166339
KLF6	-0.235315	1.05e-07	5.18e-07	0.00167125
ESYT1	-0.23525	1.06e-07	5.22e-07	0.00168521
LOC646999	-0.235012	1.09e-07	5.37e-07	0.00173715
AKAP12	-0.234977	1.09e-07	5.39e-07	0.00174503
TRAM2	-0.234874	1.11e-07	5.45e-07	0.0017681
MAF	-0.23474	1.13e-07	5.54e-07	0.00179865
PLXNC1	-0.234731	1.13e-07	5.55e-07	0.00180072
VGLL3	-0.234566	1.15e-07	5.66e-07	0.00183888
PLAU	-0.234512	1.16e-07	5.7e-07	0.00185157
CREBBP	-0.234459	1.17e-07	5.73e-07	0.00186413
PREP	-0.234407	1.18e-07	5.77e-07	0.00187645
BMPR1B	-0.234393	1.18e-07	5.78e-07	0.00187992
ISG20L2	-0.234353	1.18e-07	5.8e-07	0.00188939
ISM1	-0.234223	1.2e-07	5.9e-07	0.0019208
RECK	-0.234211	1.21e-07	5.9e-07	0.00192373
YAP1	-0.234164	1.21e-07	5.94e-07	0.0019353
MYO1E	-0.234147	1.22e-07	5.95e-07	0.00193968
RGPD3	-0.234112	1.22e-07	5.97e-07	0.00194832
PLD2	-0.234056	1.23e-07	6.01e-07	0.00196216
COL4A5	-0.233979	1.24e-07	6.06e-07	0.00198148
TRIM56	-0.233832	1.27e-07	6.16e-07	0.00201886
FOXO3	-0.233763	1.28e-07	6.22e-07	0.0020366
TMEM188	-0.233733	1.28e-07	6.24e-07	0.00204418
ZBTB4	-0.233728	1.28e-07	6.24e-07	0.00204558
ALDH1L2	-0.233685	1.29e-07	6.27e-07	0.00205675
KIAA0776	-0.233606	1.3e-07	6.33e-07	0.00207741
MBP	-0.23342	1.33e-07	6.47e-07	0.00212704
COL8A1	-0.233408	1.34e-07	6.47e-07	0.00213023
CSNK1G1	-0.233387	1.34e-07	6.49e-07	0.00213601
GALNS	-0.233338	1.35e-07	6.52e-07	0.00214915
SPON1	-0.233309	1.35e-07	6.55e-07	0.00215728
TOP1	-0.233251	1.36e-07	6.59e-07	0.00217318
ATRX	-0.233178	1.38e-07	6.64e-07	0.00219324
NDRG1	-0.233146	1.38e-07	6.67e-07	0.00220221
DDB1	-0.233117	1.39e-07	6.69e-07	0.00221025
TOP1P1	-0.2331	1.39e-07	6.7e-07	0.0022149
AKAP13	-0.232994	1.41e-07	6.79e-07	0.00224489
TRAF6	-0.23296	1.41e-07	6.81e-07	0.00225457
TEAD1	-0.232945	1.42e-07	6.82e-07	0.00225873
NAA15	-0.232905	1.42e-07	6.86e-07	0.00227041
PLEKHM2	-0.232894	1.43e-07	6.86e-07	0.00227358
HEATR6	-0.232844	1.43e-07	6.9e-07	0.00228776
FILIP1L	-0.232743	1.45e-07	6.98e-07	0.00231725
DAAM2	-0.232682	1.46e-07	7.03e-07	0.00233524
SECISBP2L	-0.232518	1.49e-07	7.16e-07	0.002384
HELZ	-0.232378	1.52e-07	7.29e-07	0.0024264
KCTD20	-0.23235	1.53e-07	7.31e-07	0.00243516
MID2	-0.232288	1.54e-07	7.37e-07	0.00245435
BICD2	-0.232285	1.54e-07	7.37e-07	0.00245506
INVS	-0.231945	1.61e-07	7.66e-07	0.00256247
MMP2	-0.231908	1.61e-07	7.69e-07	0.00257444
CDKL1	-0.231906	1.61e-07	7.69e-07	0.00257524
ADAMTS7	-0.231806	1.64e-07	7.78e-07	0.00260786
MAPK1IP1L	-0.231753	1.65e-07	7.82e-07	0.00262515
FBXO45	-0.231697	1.66e-07	7.87e-07	0.00264375
ZNF562	-0.231442	1.71e-07	8.11e-07	0.00272968
KPNA6	-0.231355	1.73e-07	8.2e-07	0.00275982
NHSL2	-0.231335	1.73e-07	8.21e-07	0.00276676
MXD1	-0.231332	1.74e-07	8.22e-07	0.00276779
ZNF366	-0.231316	1.74e-07	8.23e-07	0.00277321
NFE2	-0.231275	1.75e-07	8.27e-07	0.0027876
GALNTL2	-0.231224	1.76e-07	8.32e-07	0.00280568
ZZEF1	-0.2312	1.76e-07	8.34e-07	0.00281416
EHD1	-0.231149	1.78e-07	8.39e-07	0.00283193
TAF1L	-0.231126	1.78e-07	8.41e-07	0.00284013
RGAG1	-0.230978	1.81e-07	8.55e-07	0.00289333
PPP1R9B	-0.230869	1.84e-07	8.67e-07	0.00293311
EAF1	-0.23083	1.85e-07	8.7e-07	0.00294765
PLK2	-0.230789	1.86e-07	8.74e-07	0.00296262
CDH11	-0.230684	1.88e-07	8.84e-07	0.00300188
CAPZA2	-0.230657	1.89e-07	8.87e-07	0.003012
LPAR5	-0.230598	1.9e-07	8.93e-07	0.00303451
FAM98A	-0.230467	1.93e-07	9.06e-07	0.00308466
CCDC3	-0.230456	1.94e-07	9.07e-07	0.00308879
GJC1	-0.230222	1.99e-07	9.32e-07	0.00318029
FHOD1	-0.230045	2.04e-07	9.52e-07	0.00325148
TAOK3	-0.229769	2.11e-07	9.83e-07	0.00336552
UTP14C	-0.22967	2.14e-07	9.94e-07	0.00340713
C6orf72	-0.229588	2.16e-07	1e-06	0.00344228
VPS13C	-0.229581	2.16e-07	1e-06	0.00344519
PCDHGA5	-0.229563	2.16e-07	1.01e-06	0.00345278
CDK5R1	-0.22953	2.17e-07	1.01e-06	0.00346706
GPR68	-0.229527	2.17e-07	1.01e-06	0.00346833
PPP4R2	-0.229515	2.18e-07	1.01e-06	0.00347368
SNX18	-0.229483	2.19e-07	1.01e-06	0.0034873
HUWE1	-0.229444	2.2e-07	1.02e-06	0.00350444
TTC37	-0.229442	2.2e-07	1.02e-06	0.00350507
LIMCH1	-0.229422	2.2e-07	1.02e-06	0.00351418
SERPINE2	-0.229356	2.22e-07	1.03e-06	0.00354285
SLC35E1	-0.22914	2.28e-07	1.05e-06	0.00363939
CALCRL	-0.229096	2.29e-07	1.06e-06	0.00365946
RDX	-0.22909	2.3e-07	1.06e-06	0.00366233
TSPYL1	-0.229053	2.31e-07	1.06e-06	0.00367879
VPS13D	-0.229028	2.31e-07	1.07e-06	0.00369037
RBM27	-0.22901	2.32e-07	1.07e-06	0.00369846
TMED10	-0.228791	2.38e-07	1.1e-06	0.00380045
CHD8	-0.228747	2.4e-07	1.1e-06	0.00382138
ARHGAP42	-0.228557	2.45e-07	1.13e-06	0.00391237
KANK1	-0.228479	2.48e-07	1.14e-06	0.00395072
COG8	-0.228387	2.51e-07	1.15e-06	0.00399558
RPL7	-0.228179	2.57e-07	1.18e-06	0.00410018
NUP155	-0.228086	2.6e-07	1.19e-06	0.00414735
TMED2	-0.22801	2.63e-07	1.2e-06	0.00418677
ZFX	-0.227872	2.67e-07	1.22e-06	0.00425854
MIB1	-0.227737	2.72e-07	1.24e-06	0.00433031
LASS6	-0.227674	2.74e-07	1.25e-06	0.00436429
JUB	-0.227548	2.78e-07	1.27e-06	0.0044325
USP42	-0.227539	2.78e-07	1.27e-06	0.00443709
AFAP1L2	-0.227539	2.78e-07	1.27e-06	0.00443732
PCDHGB6	-0.227457	2.81e-07	1.28e-06	0.00448266
MANEA	-0.227448	2.81e-07	1.28e-06	0.0044875
PGAM4	-0.227404	2.83e-07	1.29e-06	0.00451176
CHST2	-0.22738	2.84e-07	1.29e-06	0.00452511
MCTP1	-0.227306	2.86e-07	1.3e-06	0.00456655
SHPK	-0.227304	2.86e-07	1.3e-06	0.00456782
C1orf84	-0.227253	2.88e-07	1.31e-06	0.00459646
CSNK1A1	-0.227242	2.89e-07	1.31e-06	0.00460266
NUP98	-0.227158	2.92e-07	1.32e-06	0.00465057
ZC3HAV1L	-0.226959	2.99e-07	1.35e-06	0.00476609
ELOVL1	-0.226918	3e-07	1.36e-06	0.00478985
DR1	-0.226896	3.01e-07	1.36e-06	0.0048029
NBPF10	-0.226823	3.04e-07	1.37e-06	0.00484632
MKL2	-0.226798	3.05e-07	1.38e-06	0.00486141
DHRS7	-0.226714	3.08e-07	1.39e-06	0.00491205
BCL11B	-0.226687	3.09e-07	1.39e-06	0.00492842
SGK269	-0.226671	3.1e-07	1.4e-06	0.00493756
MMRN2	-0.226555	3.14e-07	1.42e-06	0.00500862
GNRHR	-0.226548	3.14e-07	1.42e-06	0.00501318
SLC10A6	-0.226447	3.18e-07	1.43e-06	0.00507534
RALGAPB	-0.226415	3.19e-07	1.44e-06	0.00509541
KIAA1949	-0.226297	3.24e-07	1.46e-06	0.0051699
KIFC3	-0.226231	3.27e-07	1.47e-06	0.00521212
ANKFY1	-0.226186	3.29e-07	1.47e-06	0.00524045
ATP9A	-0.226182	3.29e-07	1.47e-06	0.00524358
SLAIN2	-0.226112	3.32e-07	1.49e-06	0.00528869
MTMR3	-0.226111	3.32e-07	1.49e-06	0.00528934
CDK8	-0.225955	3.38e-07	1.51e-06	0.00539145
FITM2	-0.225744	3.47e-07	1.55e-06	0.00553254
SLC41A2	-0.225743	3.47e-07	1.55e-06	0.00553281
SF3A1	-0.22574	3.47e-07	1.55e-06	0.0055351
GATSL1	-0.225708	3.48e-07	1.55e-06	0.0055565
DIS3	-0.225599	3.53e-07	1.57e-06	0.00563118
ARID1B	-0.225532	3.56e-07	1.58e-06	0.00567734
FABP5	-0.225531	3.56e-07	1.58e-06	0.00567817
FAM196B	-0.225475	3.58e-07	1.59e-06	0.00571747
ATG2A	-0.22541	3.61e-07	1.61e-06	0.00576296
SLC22A3	-0.225292	3.67e-07	1.63e-06	0.00584653
ZNF646	-0.225118	3.74e-07	1.66e-06	0.00597185
PDPR	-0.225007	3.8e-07	1.68e-06	0.0060532
KCTD11	-0.224944	3.82e-07	1.7e-06	0.00610011
PXDN	-0.224938	3.83e-07	1.7e-06	0.00610466
CELSR1	-0.224715	3.93e-07	1.74e-06	0.00627243
PCDHGB2	-0.224678	3.95e-07	1.75e-06	0.00630115
KIAA0947	-0.224673	3.95e-07	1.75e-06	0.00630455
CCDC75	-0.224634	3.97e-07	1.76e-06	0.00633483
LNX2	-0.224458	4.06e-07	1.79e-06	0.00647206
LPCAT1	-0.224258	4.16e-07	1.83e-06	0.00663153
TMC7	-0.224197	4.19e-07	1.84e-06	0.00668043
C15orf38	-0.224146	4.21e-07	1.86e-06	0.0067222
C17orf71	-0.22403	4.27e-07	1.88e-06	0.00681722
SEPT9	-0.223915	4.33e-07	1.9e-06	0.00691283
TMEM2	-0.22388	4.35e-07	1.91e-06	0.0069423
FLG	-0.223861	4.36e-07	1.91e-06	0.00695897
WWP2	-0.223849	4.37e-07	1.92e-06	0.00696875
NF1	-0.223535	4.54e-07	1.99e-06	0.00723873
ATP2A2	-0.223413	4.61e-07	2.01e-06	0.00734681
GPR157	-0.223401	4.61e-07	2.02e-06	0.00735778
PSME3	-0.223394	4.62e-07	2.02e-06	0.00736382
PTPN1	-0.223263	4.69e-07	2.05e-06	0.0074815
CLPX	-0.22325	4.7e-07	2.05e-06	0.00749287
TLN1	-0.223205	4.72e-07	2.06e-06	0.0075344
EFEMP1	-0.223091	4.79e-07	2.08e-06	0.00763838
RABGAP1L	-0.223089	4.79e-07	2.08e-06	0.00764084
RNF2	-0.222932	4.88e-07	2.12e-06	0.00778688
WDR26	-0.22283	4.94e-07	2.14e-06	0.00788343
SNRNP200	-0.222791	4.97e-07	2.15e-06	0.00792056
NPC1	-0.222689	5.03e-07	2.18e-06	0.00801874
FBXL4	-0.222512	5.14e-07	2.22e-06	0.00819115
ZNF192	-0.222447	5.18e-07	2.24e-06	0.00825562
ELF1	-0.222445	5.18e-07	2.24e-06	0.00825833
SBDS	-0.222426	5.19e-07	2.24e-06	0.00827696
EYA3	-0.222355	5.23e-07	2.26e-06	0.00834783
COL27A1	-0.222282	5.28e-07	2.28e-06	0.00842206
DOCK7	-0.222273	5.29e-07	2.28e-06	0.00843095
PLEKHA8	-0.222238	5.31e-07	2.29e-06	0.00846684
PACS1	-0.222121	5.38e-07	2.32e-06	0.0085868
FBXL18	-0.221976	5.48e-07	2.35e-06	0.00873695
ZNFX1	-0.221781	5.61e-07	2.41e-06	0.00894473
GCN1L1	-0.221733	5.64e-07	2.42e-06	0.00899585
WDR43	-0.221699	5.66e-07	2.43e-06	0.00903331
VAMP7	-0.221693	5.67e-07	2.43e-06	0.00904015
ZNF460	-0.221618	5.72e-07	2.45e-06	0.00912189
PHEX	-0.221558	5.76e-07	2.47e-06	0.00918764
GPR107	-0.221443	5.84e-07	2.5e-06	0.00931458
MAP3K7	-0.221382	5.88e-07	2.51e-06	0.00938337
FAM160B1	-0.221348	5.91e-07	2.52e-06	0.00942184
CTNND1	-0.221326	5.92e-07	2.53e-06	0.00944666
KDM6B	-0.221251	5.98e-07	2.55e-06	0.00953177
ME1	-0.221249	5.98e-07	2.55e-06	0.00953412
ASH1L	-0.221226	5.99e-07	2.56e-06	0.00956021
TMEM86A	-0.221201	6.01e-07	2.56e-06	0.00958917
PLSCR3	-0.22117	6.03e-07	2.57e-06	0.00962479
MLL3	-0.221087	6.09e-07	2.6e-06	0.00972064
VPS41	-0.220994	6.16e-07	2.62e-06	0.00982995
ZC3H14	-0.220931	6.21e-07	2.64e-06	0.00990453
CD276	-0.220929	6.21e-07	2.64e-06	0.00990694
GNAO1	-0.220805	6.3e-07	2.68e-06	0.0100542
RAB11FIP2	-0.220582	6.47e-07	2.75e-06	0.0103264
KIF1C	-0.220464	6.57e-07	2.78e-06	0.0104723
NLN	-0.220435	6.59e-07	2.79e-06	0.0105093
INTS4L2	-0.220345	6.66e-07	2.82e-06	0.0106224
CDK13	-0.220223	6.76e-07	2.86e-06	0.0107783
HIVEP1	-0.220206	6.77e-07	2.86e-06	0.0107999
YWHAB	-0.22018	6.79e-07	2.87e-06	0.0108336
COL1A1	-0.220177	6.79e-07	2.87e-06	0.0108372
ZNF410	-0.220177	6.8e-07	2.87e-06	0.0108374
GPR124	-0.220138	6.83e-07	2.88e-06	0.0108878
RDH11	-0.220112	6.85e-07	2.89e-06	0.0109218
CHPF2	-0.220089	6.87e-07	2.89e-06	0.0109513
EXT1	-0.220049	6.9e-07	2.91e-06	0.0110039
CYLD	-0.219997	6.94e-07	2.92e-06	0.0110722
F2RL2	-0.219759	7.14e-07	3e-06	0.011391
LYVE1	-0.219756	7.14e-07	3e-06	0.0113944
SCN3B	-0.219646	7.24e-07	3.04e-06	0.0115444
FGFR1OP2	-0.219554	7.32e-07	3.07e-06	0.0116714
ZNF800	-0.219475	7.39e-07	3.09e-06	0.0117822
EHBP1L1	-0.21942	7.44e-07	3.11e-06	0.0118591
CSDAP1	-0.219408	7.45e-07	3.12e-06	0.0118759
LRRC3	-0.219403	7.45e-07	3.12e-06	0.0118833
PLXDC2	-0.219342	7.5e-07	3.14e-06	0.0119689
STIM1	-0.219286	7.56e-07	3.16e-06	0.01205
FAM65A	-0.219194	7.64e-07	3.19e-06	0.0121825
SLFN5	-0.219082	7.74e-07	3.23e-06	0.0123454
NIP7	-0.219037	7.78e-07	3.24e-06	0.0124103
ADD1	-0.218854	7.95e-07	3.31e-06	0.0126824
RHOB	-0.218775	8.03e-07	3.34e-06	0.0128019
HEATR5A	-0.218757	8.04e-07	3.34e-06	0.0128289
HDLBP	-0.218679	8.12e-07	3.37e-06	0.0129492
KIF26A	-0.218662	8.14e-07	3.38e-06	0.0129748
MXRA5	-0.218649	8.15e-07	3.38e-06	0.0129949
SC5DL	-0.218607	8.19e-07	3.4e-06	0.0130591
TMPPE	-0.218315	8.48e-07	3.51e-06	0.0135183
TPI1P2	-0.217845	8.96e-07	3.7e-06	0.01429
SEMA6D	-0.217837	8.97e-07	3.71e-06	0.0143024
SOAT1	-0.217701	9.11e-07	3.76e-06	0.0145347
HERC4	-0.217652	9.17e-07	3.78e-06	0.0146183
SETX	-0.217588	9.23e-07	3.8e-06	0.0147284
KDR	-0.217544	9.28e-07	3.82e-06	0.0148055
VAT1	-0.217446	9.39e-07	3.86e-06	0.0149782
TXLNG	-0.217262	9.6e-07	3.94e-06	0.0153051
STARD4	-0.217234	9.63e-07	3.95e-06	0.015356
GALNT2	-0.217102	9.78e-07	4e-06	0.0155949
STT3B	-0.217091	9.79e-07	4.01e-06	0.0156158
PTPRK	-0.217063	9.82e-07	4.02e-06	0.0156676
FSTL1	-0.217038	9.85e-07	4.03e-06	0.0157136
HSN2	-0.217024	9.87e-07	4.03e-06	0.0157386
NAV2	-0.217014	9.88e-07	4.03e-06	0.0157585
MARCH6	-0.216983	9.92e-07	4.05e-06	0.015815
SGTB	-0.21694	9.97e-07	4.06e-06	0.0158946
DOCK4	-0.216852	1.01e-06	4.1e-06	0.0160606
LOC653653	-0.216835	1.01e-06	4.11e-06	0.0160933
SLC25A32	-0.216805	1.01e-06	4.12e-06	0.0161488
AMBRA1	-0.216796	1.01e-06	4.13e-06	0.0161656
PAK2	-0.21676	1.02e-06	4.14e-06	0.016234
FAM8A1	-0.216721	1.02e-06	4.16e-06	0.0163095
KALRN	-0.216715	1.02e-06	4.16e-06	0.0163201
TRAF3IP2	-0.216598	1.04e-06	4.21e-06	0.0165461
C12orf66	-0.216578	1.04e-06	4.22e-06	0.0165852
AGPAT4	-0.216535	1.05e-06	4.24e-06	0.0166685
TWIST2	-0.216411	1.06e-06	4.3e-06	0.0169137
C11orf63	-0.21641	1.06e-06	4.3e-06	0.0169141
PCDHGA3	-0.216389	1.06e-06	4.31e-06	0.0169565
PRKAB2	-0.216255	1.08e-06	4.37e-06	0.0172242
ARID3A	-0.216194	1.09e-06	4.4e-06	0.0173474
NFATC3	-0.216194	1.09e-06	4.4e-06	0.0173475
SUFU	-0.216163	1.09e-06	4.41e-06	0.0174105
SLC47A2	-0.216148	1.09e-06	4.42e-06	0.0174416
SH3RF3	-0.216093	1.1e-06	4.44e-06	0.017554
PTEN	-0.216079	1.1e-06	4.45e-06	0.017583
ASPRV1	-0.21601	1.11e-06	4.48e-06	0.0177248
KIAA0355	-0.215982	1.12e-06	4.49e-06	0.0177843
RAB6A	-0.215959	1.12e-06	4.5e-06	0.0178304
LIPG	-0.215955	1.12e-06	4.5e-06	0.0178393
MARK4	-0.215948	1.12e-06	4.51e-06	0.017855
ANGPT2	-0.215867	1.13e-06	4.55e-06	0.0180235
ZNF81	-0.215777	1.14e-06	4.59e-06	0.0182135
COL1A2	-0.215644	1.16e-06	4.66e-06	0.0185004
ARHGEF10	-0.215619	1.16e-06	4.67e-06	0.0185541
ASB7	-0.215478	1.18e-06	4.74e-06	0.0188608
BPTF	-0.215407	1.19e-06	4.78e-06	0.0190179
RQCD1	-0.215116	1.23e-06	4.93e-06	0.0196731
RANBP10	-0.214987	1.25e-06	5e-06	0.0199719
ARMCX1	-0.214972	1.25e-06	5.01e-06	0.0200066
LRP1	-0.214919	1.26e-06	5.03e-06	0.0201298
TNPO1	-0.214692	1.3e-06	5.17e-06	0.0206676
FBXO3	-0.214651	1.3e-06	5.19e-06	0.0207663
FAM40B	-0.214589	1.31e-06	5.22e-06	0.0209161
ATP8B2	-0.21453	1.32e-06	5.25e-06	0.0210617
MME	-0.214379	1.34e-06	5.34e-06	0.021432
CYB5R3	-0.214347	1.35e-06	5.36e-06	0.0215125
IPO5	-0.214269	1.36e-06	5.41e-06	0.0217086
KLHL4	-0.214179	1.38e-06	5.46e-06	0.0219357
PGAM5	-0.214079	1.39e-06	5.52e-06	0.0221904
FLT4	-0.214074	1.39e-06	5.52e-06	0.0222031
TEP1	-0.213997	1.4e-06	5.56e-06	0.0224043
CCDC47	-0.213971	1.41e-06	5.58e-06	0.0224696
ZFP106	-0.213828	1.43e-06	5.66e-06	0.0228463
HMGCR	-0.213827	1.43e-06	5.66e-06	0.0228474
MFN1	-0.213694	1.45e-06	5.74e-06	0.0232013
ENDOU	-0.213611	1.47e-06	5.8e-06	0.0234265
TNRC18	-0.213555	1.48e-06	5.83e-06	0.0235796
LLGL1	-0.213491	1.49e-06	5.86e-06	0.0237528
TCEB3	-0.213464	1.49e-06	5.88e-06	0.0238274
SORL1	-0.213213	1.54e-06	6.04e-06	0.024528
VTA1	-0.21321	1.54e-06	6.04e-06	0.0245359
ABP1	-0.213203	1.54e-06	6.04e-06	0.0245553
GPR56	-0.213196	1.54e-06	6.05e-06	0.0245751
SCN4B	-0.213146	1.55e-06	6.08e-06	0.0247177
PIP4K2C	-0.213097	1.56e-06	6.11e-06	0.0248589
ARPP19	-0.213037	1.57e-06	6.15e-06	0.0250296
IPP	-0.21303	1.57e-06	6.15e-06	0.0250501
LASS3	-0.212952	1.58e-06	6.2e-06	0.0252764
PROCR	-0.212951	1.59e-06	6.2e-06	0.0252799
HSP90AB2P	-0.212868	1.6e-06	6.25e-06	0.0255237
MYSM1	-0.212708	1.63e-06	6.36e-06	0.0259972
ZNF624	-0.212659	1.64e-06	6.39e-06	0.0261438
CDCP1	-0.212649	1.64e-06	6.39e-06	0.0261733
MICALL1	-0.212483	1.67e-06	6.51e-06	0.0266802
ACACA	-0.212426	1.68e-06	6.55e-06	0.0268542
TPM4	-0.212378	1.69e-06	6.58e-06	0.0270026
TUBGCP4	-0.212354	1.7e-06	6.6e-06	0.0270761
BVES	-0.212116	1.74e-06	6.77e-06	0.0278289
STAU1	-0.212113	1.75e-06	6.77e-06	0.0278372
NFE2L1	-0.212092	1.75e-06	6.78e-06	0.0279056
PCSK5	-0.212049	1.76e-06	6.8e-06	0.0280427
KIAA0802	-0.212043	1.76e-06	6.81e-06	0.0280624
DDX60L	-0.211886	1.79e-06	6.93e-06	0.0285712
CD2AP	-0.211861	1.8e-06	6.95e-06	0.0286535
CTNS	-0.211817	1.81e-06	6.98e-06	0.0287989
WDR20	-0.211695	1.83e-06	7.07e-06	0.0292051
PSMD2	-0.211565	1.86e-06	7.17e-06	0.0296426
FLNC	-0.211562	1.86e-06	7.17e-06	0.0296524
SNPH	-0.211534	1.87e-06	7.19e-06	0.0297463
HSPC159	-0.211468	1.88e-06	7.24e-06	0.0299727
BNIP3	-0.211463	1.88e-06	7.24e-06	0.0299885
DIO2	-0.211445	1.88e-06	7.25e-06	0.0300513
INTS4L1	-0.211422	1.89e-06	7.27e-06	0.0301311
DSE	-0.211381	1.9e-06	7.3e-06	0.0302723
ZNF791	-0.211282	1.92e-06	7.38e-06	0.0306154
RB1	-0.211222	1.93e-06	7.42e-06	0.0308267
LPAR4	-0.211077	1.97e-06	7.54e-06	0.0313428
CNOT4	-0.211022	1.98e-06	7.57e-06	0.0315407
CCNK	-0.210902	2e-06	7.67e-06	0.0319726
FNIP1	-0.210862	2.01e-06	7.7e-06	0.0321204
WDR47	-0.210848	2.02e-06	7.71e-06	0.0321707
TUBA4A	-0.210807	2.03e-06	7.75e-06	0.0323234
LACTB	-0.210768	2.04e-06	7.78e-06	0.0324672
C17orf103	-0.210739	2.04e-06	7.8e-06	0.0325739
XPR1	-0.21071	2.05e-06	7.81e-06	0.0326802
HSPA2	-0.210649	2.06e-06	7.87e-06	0.032911
USP7	-0.210648	2.06e-06	7.87e-06	0.0329128
ANGEL1	-0.210645	2.06e-06	7.87e-06	0.0329246
DNMT3B	-0.210634	2.07e-06	7.87e-06	0.0329651
ROD1	-0.210626	2.07e-06	7.88e-06	0.0329974
VCAN	-0.210575	2.08e-06	7.92e-06	0.0331871
INF2	-0.210524	2.09e-06	7.96e-06	0.0333807
RHOBTB1	-0.210506	2.1e-06	7.98e-06	0.0334511
C6orf89	-0.210407	2.12e-06	8.06e-06	0.0338278
KLRAQ1	-0.210328	2.14e-06	8.13e-06	0.0341352
UBE4B	-0.210248	2.16e-06	8.2e-06	0.0344482
RUNX1T1	-0.210135	2.19e-06	8.3e-06	0.0348928
BOD1L	-0.21009	2.2e-06	8.33e-06	0.0350709
NDE1	-0.210075	2.2e-06	8.34e-06	0.0351301
LAMC3	-0.210065	2.21e-06	8.35e-06	0.035172
BRD4	-0.209988	2.22e-06	8.42e-06	0.0354817
CDR1	-0.209915	2.24e-06	8.48e-06	0.0357749
SKP2	-0.209867	2.26e-06	8.53e-06	0.0359718
PDE1C	-0.209676	2.3e-06	8.7e-06	0.0367597
UTP23	-0.209621	2.32e-06	8.75e-06	0.0369891
SOX15	-0.20959	2.33e-06	8.78e-06	0.0371206
STK35	-0.209511	2.35e-06	8.85e-06	0.0374542
PSMD1	-0.209473	2.36e-06	8.88e-06	0.0376131
SBSN	-0.209359	2.39e-06	8.99e-06	0.0381049
MTMR6	-0.209249	2.42e-06	9.1e-06	0.0385787
ZNF143	-0.209172	2.44e-06	9.17e-06	0.0389198
TEK	-0.209145	2.45e-06	9.2e-06	0.0390356
IL1R1	-0.20903	2.48e-06	9.31e-06	0.0395496
LPPR2	-0.208965	2.5e-06	9.38e-06	0.0398407
EPB41L5	-0.2089	2.52e-06	9.45e-06	0.040135
PPFIA1	-0.208887	2.52e-06	9.46e-06	0.0401924
SYNCRIP	-0.208861	2.53e-06	9.48e-06	0.0403106
COL24A1	-0.208827	2.54e-06	9.51e-06	0.0404678
ACTB	-0.208718	2.57e-06	9.62e-06	0.0409682
NFIC	-0.208711	2.57e-06	9.62e-06	0.0409994
RIMBP2	-0.208671	2.58e-06	9.66e-06	0.0411852
TMBIM1	-0.208628	2.59e-06	9.7e-06	0.0413843
ARAP2	-0.208435	2.65e-06	9.9e-06	0.0422971
OBFC2A	-0.208384	2.67e-06	9.95e-06	0.0425404
CEP350	-0.208363	2.67e-06	9.97e-06	0.0426404
CDH6	-0.208352	2.68e-06	9.98e-06	0.0426956
TAF13	-0.208316	2.69e-06	1e-05	0.0428681
TSR1	-0.208295	2.69e-06	1e-05	0.0429695
EPPK1	-0.208153	2.74e-06	1.02e-05	0.0436628
PAPOLA	-0.208011	2.78e-06	1.03e-05	0.0443626
KIAA0513	-0.207986	2.79e-06	1.04e-05	0.0444918
LIMK2	-0.207966	2.8e-06	1.04e-05	0.0445907
REV3L	-0.207915	2.81e-06	1.04e-05	0.0448443
SRGAP1	-0.207866	2.83e-06	1.05e-05	0.0450923
PJA1	-0.20784	2.84e-06	1.05e-05	0.0452267
KIAA1430	-0.207755	2.86e-06	1.06e-05	0.0456597
WNT7B	-0.207725	2.87e-06	1.06e-05	0.0458139
BAG4	-0.207628	2.9e-06	1.07e-05	0.0463174
GALNT3	-0.2076	2.91e-06	1.08e-05	0.0464631
ANKRD5	-0.207551	2.93e-06	1.08e-05	0.0467179
IREB2	-0.207548	2.93e-06	1.08e-05	0.0467356
BAT2	-0.207493	2.95e-06	1.09e-05	0.0470257
COL3A1	-0.207486	2.95e-06	1.09e-05	0.0470622
MYCT1	-0.207424	2.97e-06	1.1e-05	0.0473901
SDC1	-0.207422	2.97e-06	1.1e-05	0.0473989
APLN	-0.207351	3e-06	1.1e-05	0.0477778
GTF3C1	-0.207252	3.03e-06	1.11e-05	0.048313
NOX5	-0.207173	3.06e-06	1.12e-05	0.0487399
BLZF1	-0.207141	3.07e-06	1.13e-05	0.0489146
ZBTB43	-0.207119	3.07e-06	1.13e-05	0.0490365
USP53	-0.207067	3.09e-06	1.14e-05	0.0493237
PIAS1	-0.207043	3.1e-06	1.14e-05	0.0494559
C19orf26	-0.206961	3.13e-06	1.15e-05	0.0499111
DDX18	-0.206938	3.14e-06	1.15e-05	0.0500418
MEFV	-0.206892	3.15e-06	1.16e-05	0.0502991
ZNF827	-0.206874	3.16e-06	1.16e-05	0.0504012
THBD	-0.206832	3.17e-06	1.16e-05	0.0506371
SLC39A6	-0.206711	3.22e-06	1.18e-05	0.0513296
C14orf126	-0.206686	3.23e-06	1.18e-05	0.0514705
SCN2B	-0.206646	3.24e-06	1.19e-05	0.0517019
SEC24C	-0.206533	3.28e-06	1.2e-05	0.0523611
TDG	-0.206528	3.28e-06	1.2e-05	0.0523889
ARL5B	-0.206504	3.29e-06	1.2e-05	0.0525302
TWF1	-0.206348	3.35e-06	1.22e-05	0.0534532
KCTD12	-0.206314	3.36e-06	1.23e-05	0.0536566
SOCS4	-0.206268	3.38e-06	1.23e-05	0.0539322
UBE2W	-0.205984	3.49e-06	1.27e-05	0.0556646
WISP1	-0.205948	3.5e-06	1.28e-05	0.0558891
DPF1	-0.205919	3.52e-06	1.28e-05	0.0560683
RNF216	-0.205889	3.53e-06	1.28e-05	0.0562548
PRRG4	-0.205862	3.54e-06	1.29e-05	0.0564245
CSNK2A1	-0.205812	3.56e-06	1.29e-05	0.0567389
SNIP1	-0.205792	3.57e-06	1.29e-05	0.0568693
PLIN3	-0.205709	3.6e-06	1.31e-05	0.0573944
ZNF641	-0.205677	3.61e-06	1.31e-05	0.0575982
DSEL	-0.205604	3.64e-06	1.32e-05	0.0580704
PRDM10	-0.205566	3.66e-06	1.33e-05	0.0583152
LDLR	-0.205437	3.71e-06	1.34e-05	0.0591597
TGOLN2	-0.205375	3.73e-06	1.35e-05	0.0595662
MAP1LC3B	-0.205241	3.79e-06	1.37e-05	0.0604578
LOC402377	-0.20524	3.79e-06	1.37e-05	0.0604616
HNRNPH2	-0.205137	3.83e-06	1.38e-05	0.0611574
GLIS3	-0.205029	3.88e-06	1.4e-05	0.0618969
C10orf26	-0.20501	3.89e-06	1.4e-05	0.0620246
MED1	-0.20493	3.92e-06	1.41e-05	0.0625823
DPP3	-0.204925	3.93e-06	1.41e-05	0.0626165
ST3GAL2	-0.204781	3.99e-06	1.44e-05	0.0636194
CKAP5	-0.204761	4e-06	1.44e-05	0.0637657
B4GALNT3	-0.204759	4e-06	1.44e-05	0.0637769
FCF1	-0.204751	4e-06	1.44e-05	0.0638339
SMOX	-0.204699	4.03e-06	1.45e-05	0.0642043
FAM167A	-0.204636	4.05e-06	1.46e-05	0.0646532
FAM120A	-0.204583	4.08e-06	1.46e-05	0.065034
SPRED3	-0.204495	4.12e-06	1.48e-05	0.0656633
PRDM1	-0.204491	4.12e-06	1.48e-05	0.065699
ARIH1	-0.204457	4.13e-06	1.48e-05	0.0659464
SPEN	-0.204344	4.19e-06	1.5e-05	0.0667684
ADAMTS4	-0.204288	4.21e-06	1.51e-05	0.0671849
SLC27A4	-0.204243	4.23e-06	1.51e-05	0.067524
FAM86C	-0.204193	4.26e-06	1.52e-05	0.0678918
HIST2H2BA	-0.204182	4.26e-06	1.52e-05	0.0679783
RNF139	-0.204035	4.33e-06	1.55e-05	0.0690875
GOSR2	-0.203958	4.37e-06	1.56e-05	0.0696765
FLJ23867	-0.203882	4.41e-06	1.57e-05	0.0702629
PMEPA1	-0.20383	4.43e-06	1.58e-05	0.0706709
ZNF430	-0.20383	4.43e-06	1.58e-05	0.0706713
FAM59A	-0.203818	4.44e-06	1.58e-05	0.0707649
SOCS6	-0.203734	4.48e-06	1.59e-05	0.071418
C10orf18	-0.203685	4.5e-06	1.6e-05	0.071803
KLC1	-0.203676	4.51e-06	1.6e-05	0.0718802
ZMAT3	-0.203638	4.53e-06	1.61e-05	0.0721825
ITPRIP	-0.203637	4.53e-06	1.61e-05	0.0721873
TRIM62	-0.203636	4.53e-06	1.61e-05	0.072195
CDC42EP3	-0.203476	4.61e-06	1.63e-05	0.0734812
P2RX7	-0.203463	4.61e-06	1.64e-05	0.0735814
PCDHB11	-0.203435	4.63e-06	1.64e-05	0.0738077
ZNF304	-0.203422	4.63e-06	1.64e-05	0.0739193
USP34	-0.203397	4.65e-06	1.65e-05	0.0741205
TMEM55A	-0.203368	4.66e-06	1.65e-05	0.0743552
SPPL2A	-0.203308	4.69e-06	1.66e-05	0.0748519
CUL5	-0.203301	4.7e-06	1.66e-05	0.0749065
FLT1	-0.203203	4.75e-06	1.68e-05	0.0757152
HSPG2	-0.203094	4.8e-06	1.7e-05	0.076625
LRP10	-0.203071	4.82e-06	1.7e-05	0.0768182
CTDSP2	-0.202992	4.86e-06	1.71e-05	0.0774893
PRRC1	-0.202968	4.87e-06	1.72e-05	0.0776949
ADAMTS5	-0.20286	4.93e-06	1.74e-05	0.078623
PCDHGA11	-0.202817	4.95e-06	1.74e-05	0.078997
RPS6KA3	-0.202764	4.98e-06	1.75e-05	0.0794574
NAB1	-0.202734	5e-06	1.76e-05	0.0797167
TLN2	-0.202696	5.02e-06	1.76e-05	0.0800442
PAPOLG	-0.202689	5.02e-06	1.77e-05	0.0801116
WNT10A	-0.202647	5.05e-06	1.77e-05	0.0804783
SERPINH1	-0.202635	5.05e-06	1.77e-05	0.0805833
SLC18A2	-0.202457	5.15e-06	1.81e-05	0.0821721
APLP2	-0.202436	5.16e-06	1.81e-05	0.0823605
SCAMP1	-0.202407	5.18e-06	1.82e-05	0.0826265
EPHB3	-0.202334	5.22e-06	1.83e-05	0.0832845
LRBA	-0.202309	5.24e-06	1.84e-05	0.0835152
ABLIM1	-0.202233	5.28e-06	1.85e-05	0.0842085
PRIC285	-0.202124	5.34e-06	1.87e-05	0.085215
CAPRIN1	-0.202117	5.35e-06	1.87e-05	0.0852857
TM4SF18	-0.201923	5.46e-06	1.91e-05	0.0871068
DOPEY1	-0.201882	5.49e-06	1.92e-05	0.0875024
SHPRH	-0.201857	5.5e-06	1.92e-05	0.0877371
CSNK1A1L	-0.201729	5.58e-06	1.95e-05	0.0889739
CDC73	-0.201687	5.6e-06	1.96e-05	0.0893855
MLL5	-0.201671	5.61e-06	1.96e-05	0.0895398
RAPGEF2	-0.201645	5.63e-06	1.96e-05	0.0897981
BAZ1A	-0.201504	5.72e-06	1.99e-05	0.0911842
IRF6	-0.201499	5.72e-06	1.99e-05	0.0912329
ECM2	-0.201498	5.72e-06	1.99e-05	0.0912474
SSH1	-0.201468	5.74e-06	2e-05	0.0915469
TFAP2A	-0.201436	5.76e-06	2e-05	0.0918666
COPB2	-0.201377	5.8e-06	2.02e-05	0.0924563
GMEB1	-0.201377	5.8e-06	2.02e-05	0.0924581
FAT4	-0.201344	5.82e-06	2.02e-05	0.0927841
UBN1	-0.201051	6.01e-06	2.09e-05	0.0957963
ANKRD40	-0.201039	6.01e-06	2.09e-05	0.095918
OLFML2A	-0.200951	6.07e-06	2.11e-05	0.0968412
CCNA1	-0.200942	6.08e-06	2.11e-05	0.0969345
GAB2	-0.200939	6.08e-06	2.11e-05	0.0969619
TCF12	-0.200789	6.18e-06	2.14e-05	0.098556
PCDHGB1	-0.200733	6.22e-06	2.15e-05	0.0991558
PPP3CA	-0.200684	6.25e-06	2.16e-05	0.0996919
LAMB3	-0.200603	6.31e-06	2.18e-05	0.100565
HUS1	-0.200593	6.31e-06	2.18e-05	0.100675
TUG1	-0.200593	6.31e-06	2.18e-05	0.10068
RNF168	-0.200543	6.35e-06	2.19e-05	0.101227
MPRIP	-0.200504	6.37e-06	2.2e-05	0.101655
ZFP36L2	-0.20033	6.49e-06	2.24e-05	0.103585
DNAJB4	-0.200111	6.65e-06	2.29e-05	0.106067
HEATR2	-0.200068	6.68e-06	2.3e-05	0.106561
ADAR	-0.200065	6.68e-06	2.3e-05	0.106603
DACT1	-0.200009	6.72e-06	2.31e-05	0.107252
SLC37A2	-0.199875	6.82e-06	2.34e-05	0.108809
UBE2G1	-0.199439	7.15e-06	2.45e-05	0.114061
RHBDF2	-0.19941	7.17e-06	2.46e-05	0.114411
GPRIN1	-0.19941	7.17e-06	2.46e-05	0.11442
C9orf131	-0.199301	7.26e-06	2.49e-05	0.115761
AHCYL2	-0.199181	7.35e-06	2.52e-05	0.117266
PHLDB1	-0.199036	7.47e-06	2.55e-05	0.119123
LYSMD3	-0.199026	7.48e-06	2.55e-05	0.119249
LRCH3	-0.198957	7.53e-06	2.57e-05	0.120129
YIPF5	-0.198908	7.57e-06	2.58e-05	0.120769
DDX19A	-0.198848	7.62e-06	2.6e-05	0.121549
GALNT1	-0.198827	7.64e-06	2.6e-05	0.12182
MPP6	-0.198732	7.72e-06	2.62e-05	0.123076
CRYBG3	-0.198721	7.73e-06	2.63e-05	0.123216
MGAT2	-0.19862	7.81e-06	2.65e-05	0.124568
CHST11	-0.198615	7.81e-06	2.65e-05	0.124629
HAS3	-0.198498	7.91e-06	2.68e-05	0.126212
GRIA3	-0.198491	7.92e-06	2.69e-05	0.126306
ITGAV	-0.198403	7.99e-06	2.71e-05	0.127495
MAPK3	-0.198403	7.99e-06	2.71e-05	0.127496
PCDHB12	-0.198387	8.01e-06	2.71e-05	0.127718
PREX2	-0.19838	8.01e-06	2.71e-05	0.127816
LRRC58	-0.198373	8.02e-06	2.71e-05	0.127911
RBM43	-0.198252	8.12e-06	2.75e-05	0.129582
PLCB3	-0.198188	8.18e-06	2.76e-05	0.130478
BMP2	-0.198062	8.29e-06	2.8e-05	0.132252
CAPN1	-0.197981	8.36e-06	2.82e-05	0.133393
STON1	-0.197954	8.39e-06	2.83e-05	0.133781
PKM2	-0.197885	8.45e-06	2.85e-05	0.134779
RICTOR	-0.197885	8.45e-06	2.85e-05	0.134781
GJA3	-0.197847	8.48e-06	2.86e-05	0.135325
ANLN	-0.197814	8.52e-06	2.87e-05	0.135807
ITGA9	-0.19767	8.65e-06	2.91e-05	0.137904
STK4	-0.197196	9.1e-06	3.05e-05	0.145071
KCND3	-0.197166	9.13e-06	3.06e-05	0.145538
RAB18	-0.197089	9.2e-06	3.09e-05	0.146724
HEYL	-0.197063	9.23e-06	3.09e-05	0.147136
GNA11	-0.197025	9.26e-06	3.1e-05	0.14773
RAB43	-0.19701	9.28e-06	3.11e-05	0.147975
CAMTA2	-0.196984	9.3e-06	3.12e-05	0.148376
NSMAF	-0.196955	9.33e-06	3.12e-05	0.148836
TTL	-0.196945	9.34e-06	3.13e-05	0.149001
SERTAD2	-0.196804	9.48e-06	3.17e-05	0.15126
RUNDC3A	-0.196767	9.52e-06	3.18e-05	0.151853
CLSTN1	-0.196712	9.58e-06	3.2e-05	0.152735
SMAD9	-0.196701	9.59e-06	3.2e-05	0.152918
LRRC8A	-0.196687	9.6e-06	3.21e-05	0.15314
SATB2	-0.196613	9.68e-06	3.23e-05	0.154355
HECA	-0.19658	9.71e-06	3.24e-05	0.154902
LAMB1	-0.196546	9.75e-06	3.25e-05	0.155462
PRKAR1A	-0.196522	9.77e-06	3.26e-05	0.15586
XPOT	-0.19644	9.86e-06	3.28e-05	0.157213
FHL2	-0.196386	9.91e-06	3.3e-05	0.158129
ROR1	-0.19627	1e-05	3.33e-05	0.160079
DSTYK	-0.196263	1e-05	3.34e-05	0.160209
OTUD4	-0.196233	1.01e-05	3.35e-05	0.160719
TMEM65	-0.196158	1.02e-05	3.37e-05	0.161997
PNPLA8	-0.196154	1.02e-05	3.37e-05	0.162065
KHNYN	-0.196016	1.03e-05	3.42e-05	0.164455
KIAA0226	-0.195948	1.04e-05	3.44e-05	0.165641
SLC35E4	-0.19588	1.05e-05	3.46e-05	0.166837
TUFT1	-0.195823	1.05e-05	3.48e-05	0.167855
PINK1	-0.195811	1.05e-05	3.48e-05	0.168065
DIAPH1	-0.195803	1.05e-05	3.49e-05	0.168209
ARHGEF17	-0.195737	1.06e-05	3.51e-05	0.169379
CTTN	-0.195681	1.07e-05	3.53e-05	0.170401
PPTC7	-0.195662	1.07e-05	3.54e-05	0.170732
CDH5	-0.195641	1.07e-05	3.54e-05	0.171123
RNF152	-0.195582	1.08e-05	3.56e-05	0.17218
RAB1B	-0.195571	1.08e-05	3.57e-05	0.172393
SLC35B4	-0.195372	1.1e-05	3.64e-05	0.176056
SAPS3	-0.195281	1.11e-05	3.67e-05	0.177755
LARP4	-0.195181	1.13e-05	3.71e-05	0.179645
PCNXL3	-0.195158	1.13e-05	3.71e-05	0.180063
FEZ1	-0.195155	1.13e-05	3.71e-05	0.180125
ENOX2	-0.195116	1.13e-05	3.73e-05	0.180865
PCSK1	-0.195031	1.14e-05	3.76e-05	0.182507
KPNA4	-0.194972	1.15e-05	3.78e-05	0.183634
FAM129A	-0.194938	1.16e-05	3.79e-05	0.184308
MAP2	-0.194744	1.18e-05	3.87e-05	0.188099
ZNF828	-0.194701	1.18e-05	3.89e-05	0.188949
ZNF323	-0.194683	1.19e-05	3.89e-05	0.18932
BGN	-0.194655	1.19e-05	3.9e-05	0.189871
DSG2	-0.194605	1.2e-05	3.92e-05	0.190884
TAF1B	-0.194547	1.2e-05	3.94e-05	0.192053
FAM198B	-0.194545	1.2e-05	3.94e-05	0.192081
FAM101B	-0.194484	1.21e-05	3.97e-05	0.193331
MARK2	-0.194372	1.23e-05	4.01e-05	0.195612
FAM46B	-0.194294	1.24e-05	4.04e-05	0.197218
KIAA1462	-0.194288	1.24e-05	4.04e-05	0.197349
MMP17	-0.19428	1.24e-05	4.04e-05	0.197511
PCDHGB3	-0.194256	1.24e-05	4.05e-05	0.198007
RAP1GDS1	-0.194213	1.25e-05	4.07e-05	0.198911
ARL2BP	-0.194077	1.27e-05	4.12e-05	0.201768
C7orf57	-0.194066	1.27e-05	4.13e-05	0.201998
HRNR	-0.194049	1.27e-05	4.13e-05	0.202369
HS3ST3B1	-0.194036	1.27e-05	4.14e-05	0.202643
ANXA5	-0.193936	1.28e-05	4.18e-05	0.204774
GANC	-0.193902	1.29e-05	4.19e-05	0.20551
TPP1	-0.193796	1.3e-05	4.24e-05	0.207811
CYB5R1	-0.193664	1.32e-05	4.29e-05	0.210703
ZBTB37	-0.193637	1.32e-05	4.3e-05	0.211284
PI4KA	-0.193635	1.33e-05	4.3e-05	0.211344
AKAP10	-0.193576	1.33e-05	4.32e-05	0.212637
LEMD3	-0.193567	1.33e-05	4.33e-05	0.212851
PLEKHA5	-0.193485	1.35e-05	4.36e-05	0.214674
DGCR11	-0.193448	1.35e-05	4.38e-05	0.215507
BAG3	-0.193435	1.35e-05	4.38e-05	0.215813
TFE3	-0.193419	1.36e-05	4.39e-05	0.216175
ELK4	-0.19323	1.38e-05	4.47e-05	0.220484
LOC389333	-0.192851	1.44e-05	4.64e-05	0.229372
COG6	-0.192839	1.44e-05	4.64e-05	0.229658
GLIS1	-0.192835	1.44e-05	4.64e-05	0.229758
SSR3	-0.192707	1.46e-05	4.7e-05	0.232851
FMN1	-0.192499	1.49e-05	4.8e-05	0.237943
SGCD	-0.192447	1.5e-05	4.82e-05	0.239227
MMADHC	-0.192416	1.5e-05	4.84e-05	0.24
ARHGEF4	-0.192401	1.51e-05	4.84e-05	0.240386
RPS6KC1	-0.192309	1.52e-05	4.89e-05	0.242706
LRRK1	-0.192294	1.52e-05	4.89e-05	0.243064
CEP97	-0.192208	1.54e-05	4.93e-05	0.245269
PDCD6IP	-0.192156	1.55e-05	4.96e-05	0.246584
F3	-0.192131	1.55e-05	4.97e-05	0.247233
RNF185	-0.192047	1.56e-05	5.01e-05	0.249389
LOC100126784	-0.191973	1.58e-05	5.04e-05	0.251318
CASC5	-0.191969	1.58e-05	5.04e-05	0.251422
TMCC1	-0.191873	1.59e-05	5.09e-05	0.253939
DFNA5	-0.191805	1.6e-05	5.12e-05	0.255735
MAP3K3	-0.191752	1.61e-05	5.15e-05	0.257139
MTRR	-0.191653	1.63e-05	5.2e-05	0.25981
IGF2	-0.191603	1.64e-05	5.23e-05	0.261146
IMPDH1	-0.191592	1.64e-05	5.23e-05	0.261451
PHLPP2	-0.191575	1.64e-05	5.24e-05	0.261906
TARS	-0.191565	1.64e-05	5.24e-05	0.262177
IPO8	-0.191538	1.65e-05	5.26e-05	0.262908
LPCAT2	-0.191524	1.65e-05	5.26e-05	0.263291
FYCO1	-0.191501	1.65e-05	5.28e-05	0.263929
ACAN	-0.191478	1.66e-05	5.29e-05	0.264561
DUSP6	-0.191454	1.66e-05	5.3e-05	0.265216
PANK3	-0.191405	1.67e-05	5.32e-05	0.266572
COL15A1	-0.19132	1.69e-05	5.36e-05	0.268918
MTMR12	-0.191108	1.72e-05	5.47e-05	0.27487
KLHL18	-0.190866	1.77e-05	5.61e-05	0.281842
PXK	-0.190819	1.78e-05	5.63e-05	0.283203
PKP3	-0.190698	1.8e-05	5.7e-05	0.286758
ZNF484	-0.190643	1.81e-05	5.73e-05	0.288401
CXCR2	-0.19055	1.83e-05	5.78e-05	0.291158
GLS	-0.190549	1.83e-05	5.78e-05	0.291201
PLEK2	-0.190502	1.83e-05	5.81e-05	0.292628
C4orf31	-0.190499	1.84e-05	5.81e-05	0.292708
SLC31A2	-0.190493	1.84e-05	5.81e-05	0.292873
CELSR2	-0.19049	1.84e-05	5.81e-05	0.292963
FASN	-0.190475	1.84e-05	5.82e-05	0.293442
ACER2	-0.190473	1.84e-05	5.82e-05	0.293476
ZBTB41	-0.190443	1.85e-05	5.83e-05	0.294388
DNAH10	-0.190443	1.85e-05	5.83e-05	0.294409
ADAM12	-0.190352	1.86e-05	5.88e-05	0.297174
CAND1	-0.190286	1.88e-05	5.92e-05	0.299202
OGFOD1	-0.190221	1.89e-05	5.96e-05	0.301206
C14orf129	-0.19022	1.89e-05	5.96e-05	0.301223
IGFBP3	-0.190193	1.89e-05	5.97e-05	0.302066
PSMD12	-0.190188	1.9e-05	5.97e-05	0.302236
GPC6	-0.19018	1.9e-05	5.98e-05	0.30248
KATNAL1	-0.190162	1.9e-05	5.99e-05	0.30303
RNF40	-0.190098	1.91e-05	6.02e-05	0.30505
C5orf51	-0.190012	1.93e-05	6.07e-05	0.30773
PDGFA	-0.189921	1.95e-05	6.12e-05	0.310637
KIAA0317	-0.189854	1.96e-05	6.16e-05	0.312772
SUV420H1	-0.189813	1.97e-05	6.19e-05	0.314113
UPP1	-0.189737	1.98e-05	6.23e-05	0.316558
C11orf41	-0.189701	1.99e-05	6.25e-05	0.317716
TRAF3	-0.189638	2.01e-05	6.29e-05	0.319798
GAS7	-0.189625	2.01e-05	6.3e-05	0.32022
ADARB1	-0.189602	2.01e-05	6.31e-05	0.320974
TIE1	-0.18954	2.03e-05	6.35e-05	0.323008
CHORDC1	-0.18945	2.04e-05	6.4e-05	0.326027
GAS2L3	-0.189338	2.07e-05	6.47e-05	0.329775
TOX4	-0.189291	2.08e-05	6.5e-05	0.331358
MYO7B	-0.189236	2.09e-05	6.53e-05	0.333224
TYRO3	-0.189115	2.12e-05	6.61e-05	0.337391
GPR153	-0.189007	2.14e-05	6.67e-05	0.341147
DHX32	-0.188995	2.14e-05	6.68e-05	0.341571
PIP5K1A	-0.188906	2.16e-05	6.74e-05	0.344665
STX11	-0.188881	2.17e-05	6.75e-05	0.345559
CRLF3	-0.188878	2.17e-05	6.75e-05	0.345673
MAP1A	-0.188876	2.17e-05	6.75e-05	0.345722
CTR9	-0.188812	2.18e-05	6.79e-05	0.348014
FABP4	-0.188792	2.19e-05	6.8e-05	0.348717
TSPAN11	-0.188778	2.19e-05	6.81e-05	0.349204
KCNK6	-0.188744	2.2e-05	6.83e-05	0.350442
KIAA0494	-0.188717	2.2e-05	6.85e-05	0.351377
PPP1R2P1	-0.188688	2.21e-05	6.87e-05	0.352429
RAB21	-0.188626	2.22e-05	6.91e-05	0.354657
KDM5C	-0.188604	2.23e-05	6.92e-05	0.35547
SLC2A9	-0.188586	2.23e-05	6.94e-05	0.356119
C4orf38	-0.188445	2.27e-05	7.03e-05	0.361294
PCDHB4	-0.188432	2.27e-05	7.04e-05	0.361748
PDGFB	-0.188411	2.27e-05	7.05e-05	0.362545
JKAMP	-0.188347	2.29e-05	7.09e-05	0.364894
SPARC	-0.188329	2.29e-05	7.1e-05	0.365587
PPM1A	-0.188319	2.29e-05	7.11e-05	0.365955
BRAF	-0.188295	2.3e-05	7.12e-05	0.366828
PCDHGA10	-0.188246	2.31e-05	7.15e-05	0.368678
ZMYM4	-0.188176	2.33e-05	7.2e-05	0.371325
NAP1L2	-0.188166	2.33e-05	7.2e-05	0.371684
PGBD3	-0.188071	2.35e-05	7.27e-05	0.375299
RARA	-0.188054	2.36e-05	7.28e-05	0.375957
PPP2R5C	-0.18802	2.37e-05	7.3e-05	0.377264
OLFM2	-0.187985	2.37e-05	7.32e-05	0.378591
DENND4C	-0.187953	2.38e-05	7.35e-05	0.379838
CD93	-0.187855	2.41e-05	7.41e-05	0.38365
BASP1	-0.187773	2.43e-05	7.47e-05	0.386849
C16orf87	-0.187758	2.43e-05	7.48e-05	0.387423
C4orf10	-0.18775	2.43e-05	7.49e-05	0.387743
C1orf163	-0.187669	2.45e-05	7.54e-05	0.39094
SPIRE1	-0.187639	2.46e-05	7.56e-05	0.392154
FBXL20	-0.187633	2.46e-05	7.57e-05	0.3924
ESYT2	-0.187553	2.48e-05	7.61e-05	0.395589
PURA	-0.187418	2.51e-05	7.71e-05	0.401053
PCDHGB4	-0.187348	2.53e-05	7.76e-05	0.403885
CD36	-0.187331	2.54e-05	7.77e-05	0.404586
FN1	-0.187326	2.54e-05	7.77e-05	0.404775
FAM13C	-0.187287	2.55e-05	7.8e-05	0.406412
PDS5A	-0.18722	2.57e-05	7.84e-05	0.40918
DCTN4	-0.187219	2.57e-05	7.84e-05	0.409186
NCOA6	-0.187214	2.57e-05	7.85e-05	0.409409
TNS4	-0.187058	2.61e-05	7.96e-05	0.415952
BAK1	-0.186891	2.65e-05	8.09e-05	0.423002
SNX15	-0.186872	2.66e-05	8.11e-05	0.423845
ZNF860	-0.186837	2.67e-05	8.13e-05	0.425348
TRAF7	-0.186816	2.67e-05	8.15e-05	0.426215
ITGB5	-0.186798	2.68e-05	8.16e-05	0.427025
PTPRB	-0.186753	2.69e-05	8.19e-05	0.428976
ANKRD13C	-0.186663	2.71e-05	8.27e-05	0.432854
[truncated: 13,951 more rows]

## Sheet: B
Supplemental Table 1B. GSEA gene sets (hallmark and positional) with FWER < 0.05.
GENESET NAME	ES	NES	NOM p-val	FDR q-val	FWER p-val
HALLMARK_EPITHELIAL_MESENCHYMAL_TRANSITION	-0.603418	-4.69502	0	0	0
HALLMARK_UV_RESPONSE_DN	-0.558685	-3.89712	0	0	0
HALLMARK_INFLAMMATORY_RESPONSE	-0.598554	-3.49347	0	0	0
HALLMARK_MITOTIC_SPINDLE	-0.43555	-3.49276	0	0	0
HALLMARK_APICAL_JUNCTION	-0.429369	-3.37195	0	0	0
HALLMARK_TGF_BETA_SIGNALING	-0.645397	-3.30384	0	0	0
HALLMARK_PROTEIN_SECRETION	-0.455456	-3.23246	0	0	0
HALLMARK_TNFA_SIGNALING_VIA_NFKB	-0.465137	-3.06357	0	0	0
CHR14Q32	-0.506846	-3.05454	0	0	0
HALLMARK_KRAS_SIGNALING_UP	-0.456376	-2.96925	0	0	0
HALLMARK_IL2_STAT5_SIGNALING	-0.42238	-2.9528	0	0	0
HALLMARK_HYPOXIA	-0.409243	-2.82091	0	0.000198653	0.002
HALLMARK_COMPLEMENT	-0.397646	-2.5531	0	0.000387603	0.004
HALLMARK_IL6_JAK_STAT3_SIGNALING	-0.533592	-2.46083	0	0.00118724	0.012
HALLMARK_ESTROGEN_RESPONSE_EARLY	-0.324872	-2.4578	0	0.00119749	0.013
HALLMARK_MYOGENESIS	-0.406036	-2.36594	0.00232558	0.00147857	0.017
CHR6Q25	-0.513853	-2.36457	0	0.0013916	0.017
CHR19Q13	0.413613	4.4289	0	0	0
HALLMARK_OXIDATIVE_PHOSPHORYLATION	0.471871	3.8717	0	0	0
CHR19P13	0.389008	3.86848	0	0	0
CHR3P21	0.427166	3.17435	0	0	0
HALLMARK_E2F_TARGETS	0.373609	2.66258	0	0.00029925	0.002
CHR2Q37	0.439368	2.24054	0	0.00454502	0.039

## Sheet: C
SupplementalTable1C. Gene expresion of hallmark EMT genes by miR-34a expression.
	TCGA-CV-5973-01	TCGA-CR-6493-01	TCGA-CQ-6227-01	TCGA-CR-7380-01	TCGA-CN-6989-01	TCGA-UF-A7JC-01	TCGA-BA-7269-01	TCGA-CR-6491-01	TCGA-BA-6868-01	TCGA-D6-6826-01	TCGA-BA-5557-01	TCGA-CV-6959-01	TCGA-BA-4076-01	TCGA-CR-7372-01	TCGA-D6-6516-01	TCGA-DQ-5631-01	TCGA-CQ-7065-01	TCGA-CQ-5332-01	TCGA-CQ-7069-01	TCGA-C9-A47Z-01	TCGA-CR-7367-01	TCGA-CR-7370-01	TCGA-H7-8502-01	TCGA-CQ-5329-01	TCGA-CV-7430-01	TCGA-IQ-A61J-01	TCGA-CN-4726-01	TCGA-CV-5435-01	TCGA-CR-7371-01	TCGA-CR-7365-01	TCGA-CV-6933-01	TCGA-BA-5558-01	TCGA-BA-6873-01	TCGA-CR-6471-01	TCGA-DQ-5624-01	TCGA-BA-5151-01	TCGA-P3-A6T0-01	TCGA-CR-7368-01	TCGA-CN-4733-01	TCGA-UF-A7JH-01	TCGA-CQ-5323-01	TCGA-CV-7243-01	TCGA-CN-6994-01	TCGA-CN-5355-01	TCGA-CR-7373-01	TCGA-BA-6869-01	TCGA-CV-7183-01	TCGA-P3-A6T4-01	TCGA-CQ-5334-01
miR34a	16.5241	17.9695	19.3267	23.9925	24.2912	24.4996	25.5589	27.2887	30.4413	31.1782	31.9943	33.6093	34.8416	35.8216	36.4881	36.7628	37.7818	39.0312	39.2262	39.2707	39.499	40.5396	40.5741	40.7496	40.771	40.8999	40.9685	41.0315	41.5882	42.1404	42.2769	42.7335	42.9515	43.818	43.8299	44.208	44.3744	44.4816	44.9582	45.7817	46.1467	47.8544	47.9286	47.9433	47.9783	48.5878	48.7713	49.5736	49.9893
CALD1	11.0985	12.3949	13.1065	12.8785	13.4715	12.005	12.8853	11.4679	12.4599	12.3433	13.032	13.0326	11.1003	12.699	11.4066	13.4457	11.6678	12.4644	12.4071	11.9777	13.5742	12.4902	12.0276	13.0651	10.1573	12.8673	12.7981	12.382	12.0895	12.4549	11.8518	11.4555	12.5833	12.1775	12.9043	12.2419	13.0112	10.5063	12.727	12.6267	11.2668	13.081	12.2883	12.7896	12.622	9.70082	12.3984	11.2127	12.9564
CALU	10.9238	12.0167	13.5279	12.1684	13.3928	12.0178	11.4088	11.2988	12.0863	12.7642	12.8581	12.3333	11.5009	12.617	11.0467	13.6838	12.3168	12.6192	13.0066	12.2888	12.7111	12.4795	11.7223	12.9552	11.7329	12.2284	13.1434	13.462	12.4916	12.7789	11.9568	11.7905	12.6175	11.5234	12.8622	12.0057	13.0872	11.8987	12.8573	11.8944	11.5787	12.5795	11.3925	13.0882	12.6165	11.1087	11.9971	11.2143	12.2948
CD44	14.3051	14.6742	14.4693	15.419	14.5992	14.3963	14.774	14.7147	15.1443	15.3775	15.4237	15.1022	15.0116	14.6104	15.1681	15.2537	15.9	13.3868	16.1916	14.5574	14.7294	13.8198	14.9145	14.8779	14.0275	14.7281	14.8495	14.6937	14.4926	15.2485	13.9319	14.9975	14.8433	14.4815	15.5347	15.1896	14.8387	14.3321	14.6838	13.7105	14.6312	13.8407	14.795	14.6946	14.8156	14.9634	14.5554	15.4061	14.9952
CDH11	4.33848	6.74409	10.8636	10.5394	12.4485	8.67104	10.0874	8.0949	9.95169	10.1971	10.8528	9.01655	7.85397	10.6096	8.23295	9.22688	8.12926	12.1072	9.42955	7.53082	11.8316	11.4165	9.28929	10.9704	10.339	10.2798	10.5178	11.5207	10.2615	10.4362	10.9745	8.54874	11.2537	10.1475	9.90038	9.41642	9.20221	8.53269	11.0886	10.7017	9.58015	11.1659	10.8862	10.3904	10.0263	7.18248	8.83044	7.99175	10.7833
COL12A1	11.5407	13.0449	13.2805	13.4804	13.8556	11.8536	12.4163	12.2151	13.6571	12.7735	14.304	13.8797	10.6304	14.0303	12.4802	13.5538	12.4704	13.3114	12.6804	13.9412	15.141	13.4416	13.9131	13.2233	10.2334	13.4797	13.3343	13.9051	13.7133	13.8082	12.0864	14.6931	12.9805	13.0715	13.6254	13.326	12.9734	13.3233	13.371	13.7265	12.7411	13.7563	14.3513	14.3694	12.6502	11.5746	12.6509	10.634	13.4375
COL4A1	11.4478	13.1955	14.5149	14.6301	14.0787	12.9294	11.7254	13.6513	14.5051	14.1094	14.9783	13.7688	12.2698	14.1498	12.6555	14.0088	13.0048	12.9807	14.9579	12.8429	14.052	13.4624	13.698	12.9998	12.2283	12.798	13.8501	13.5486	13.541	13.9601	13.1763	13.6974	14.0373	12.9494	13.8573	14.1551	13.2106	12.7906	13.7138	13.4086	12.839	14.0885	13.0271	14.5799	13.5252	11.7905	13.8778	12.4719	14.968
COL4A2	11.8988	13.324	14.5885	14.4159	14.3096	13.1602	12.1482	13.7725	15.042	13.867	14.8418	14.0647	12.5261	14.2493	13.0172	14.0889	13.2319	13.1683	15.0897	13.084	13.9816	13.7798	13.9945	13.0002	12.1869	13.2895	12.7985	14.2856	13.5782	14.2246	13.5733	13.7648	14.047	13.0484	14.1001	13.7145	13.3937	12.6962	13.8882	13.7971	12.9593	14.226	13.1305	14.2714	13.755	12.1833	13.9314	12.5268	14.6608
COL5A1	11.7744	12.2672	13.0803	14.2466	15.1155	12.4136	13.3949	12.2938	16.3202	13.5387	15.2672	13.8348	12.3673	13.9091	12.2972	13.7719	13.4406	13.3041	13.7791	12.6089	15.5962	12.5773	14.0233	13.3665	11.574	14.3	13.6105	13.1084	13.0921	14.8779	13.26	11.9631	14.27	13.4743	14.2792	12.4686	12.7314	12.416	14.1998	13.9788	12.0541	14.8006	14.1801	14.2427	14.0913	10.0374	13.1043	12.1242	14.8726
COL5A2	10.8985	12.0027	13.5171	13.7631	14.7017	11.9928	13.0926	12.4813	14.2749	12.514	14.9086	13.4234	10.9143	13.687	11.2355	13.0756	10.5795	13.0941	13.6355	12.1613	15.2347	12.6752	13.0805	12.997	10.2632	13.8441	13.9514	12.668	12.6378	13.8511	12.6839	11.9193	13.2025	12.7388	13.824	12.5606	13.6746	11.1685	13.5425	13.5299	11.2248	13.999	13.4764	14.0672	12.0527	9.82822	12.864	11.5247	13.9783
COL5A3	10.535	9.94205	10.6364	12.1182	13.0939	10.0826	11.0765	11.7606	11.035	10.7979	13.6537	10.6325	11.2021	11.015	10.7796	11.3142	10.8578	10.2357	12.1894	10.2304	12.596	10.1759	11.1924	10.7074	10.5832	11.937	11.5281	11.1795	10.2286	11.5094	11.2571	10.1249	12.1299	11.2644	11.4513	10.4413	10.7952	8.71953	10.9838	11.6858	10.7258	12.3612	10.7399	11.9943	9.7854	9.00641	11.6467	9.7489	12.5
COL6A3	9.96148	11.7996	14.1013	15.0769	16.3396	12.048	14.1357	13.5072	12.9379	14.6082	16.4152	13.5161	12.2341	14.7359	12.4836	14.4432	12.2525	14.3853	13.6564	11.4113	16.2734	14.3287	13.9589	13.9227	11.5161	14.5826	14.5177	13.6732	14.634	15.2453	13.341	13.3572	12.8941	14.3472	14.3493	13.9427	13.2871	12.8364	15.0753	14.3349	12.5289	15.0035	14.186	15.4589	12.1568	11.4139	13.9983	12.9628	15.5097
COPA	12.216	12.2828	12.1286	12.5826	12.5186	12.3086	11.0036	12.5054	13.1104	12.6252	12.9244	12.5296	12.4651	12.5914	12.1227	12.9801	12.7346	12.1794	12.4576	12.5839	12.5319	12.5204	12.4958	12.2007	12.9584	12.5565	13.1031	12.6262	12.6741	12.6519	12.4775	12.7024	12.5941	12.3581	12.1623	12.6317	12.6623	12.6312	12.7918	12.0575	12.3811	12.7523	12.3814	12.7134	12.7615	11.8562	12.758	12.4187	12.5078
DST	12.2208	13.5533	13.6468	13.2476	13.3048	13.6752	12.8526	14.5426	14.6317	14.3735	12.1206	15.9244	12.5416	13.1809	12.9891	14.6073	14.7247	14.3876	14.0321	15.0128	13.2138	13.8266	15.1095	13.1174	11.4607	14.3271	12.9413	14.8334	12.4717	14.4338	13.8471	13.9372	14.5787	14.6645	14.6089	13.6277	15.178	15.7144	14.1647	13.1386	13.9085	15.1183	12.857	13.8323	14.2911	13.0326	14.1852	12.4505	13.5997
EDIL3	1.86888	5.05832	8.56659	8.90437	10.0097	7.33913	3.90437	6.61179	7.56511	7.82468	8.59403	6.09878	7.43117	8.85234	6.5403	6.71769	8.33502	9.64916	7.47983	7.30678	10.1999	8.82742	5.46068	8.64902	8.60619	8.38048	9.70218	8.99942	7.41773	8.18394	9.22287	5.66898	8.26267	7.52515	6.99602	7.6073	8.62502	7.98082	8.67909	7.63121	6.72688	7.42237	10.541	7.64626	5.31452	3.19744	7.44881	5.79096	7.75556
FBN1	6.5002	10.2352	12.3363	12.6216	13.6167	10.6562	11.354	10.3527	9.2296	12.1325	13.0284	11.8081	9.03095	12.2719	11.0265	11.2554	10.8568	11.5649	10.6449	8.96785	14.1159	11.9268	11.6236	11.2446	9.21725	12.0815	11.8445	11.7801	12.5904	12.4567	10.8047	10.7158	11.3684	12.198	11.8091	11.3513	9.76635	10.9809	13.1459	12.2211	10.7042	12.2438	12.4107	13.0567	10.4141	8.81024	11.007	9.74539	12.4126
FLNA	14.2588	16.1803	14.8722	15.9683	15.8858	15.0944	14.1189	15.5197	15.8308	16.3356	16.2333	16.5008	14.1711	15.0921	16.0373	16.939	15.7336	13.8255	16.1258	15.6764	14.8722	14.1212	15.2208	14.6035	14.685	13.762	13.8914	15.9751	14.498	13.2012	15.97	15.9407	16.192	15.0399	15.055	14.7017	16.2309	14.3952	15.6408	14.8557	14.5741	16.4763	15.1502	15.6666	15.9539	14.5595	15.2572	14.2892	15.226
FUCA1	9.60643	6.94667	9.70257	8.46262	9.26815	7.98388	7.88605	7.78069	8.75704	9.66466	9.00265	8.25378	8.22169	8.32829	7.54219	10.1323	9.77083	8.36886	9.39234	7.09617	8.92782	8.77757	8.11677	8.65096	7.39842	8.83928	8.70692	7.30467	10.566	8.58787	8.90384	9.33397	7.79637	8.80191	9.35635	9.10722	8.92594	9.42847	9.47596	8.35485	8.41342	8.33833	8.29038	8.11295	7.64797	9.5062	8.83044	9.06692	8.92037
GJA1	13.1054	12.8011	13.5425	15.329	13.4422	14.7198	14.2621	13.0448	13.6464	12.9439	14.1913	13.8355	13.6453	15.0993	14.2288	11.7666	14.2096	12.845	14.1842	15.4802	14.3666	12.7864	13.1521	12.6049	13.2	15.0741	15.8075	13.872	12.5453	13.9716	13.9534	13.238	13.9402	14.0672	13.4191	12.9302	14.5761	13.1539	13.0522	13.5383	11.4622	15.053	13.7721	13.5478	12.2718	11.6795	14.5845	15.2429	12.4683
GREM1	5.14905	8.49948	10.1104	10.0469	13.6073	8.88564	11.1292	10.1533	9.43361	9.10383	13.8562	10.6747	10.3808	11.2157	9.46196	10.5981	8.66542	9.9238	10.6664	7.90242	13.0486	10.374	10.5383	11.389	9.66545	10.9841	12.791	10.7653	11.2633	10.3034	10.8065	10.922	9.04032	10.6342	11.6936	9.81762	9.63687	9.89949	11.9356	8.23094	8.40579	11.5858	9.56383	11.7884	8.60759	9.86788	11.1109	9.33442	10.8872
ID2	7.5028	6.10262	8.14674	8.604	9.52488	5.95567	8.75386	8.43618	8.69679	9.22854	9.58037	7.88112	9.21163	9.05568	9.27566	6.36135	7.21421	9.78758	8.16209	9.03632	8.44617	8.39765	7.3092	8.54626	8.74671	9.81346	8.24352	6.3629	9.38093	7.94417	8.1097	8.13134	6.9626	10.0045	8.40306	8.97729	6.23647	10.1842	9.62325	9.60611	10.221	7.28099	8.33275	7.89007	8.67892	8.51867	7.82989	7.5233	8.97684
INHBA	10.6651	11.736	10.5333	10.3109	10.6022	11.1669	8.89666	10.4864	12.2897	11.6835	12.6314	12.0347	10.8526	10.0229	8.62574	12.1107	7.72453	9.95463	11.5203	11.0428	11.1648	8.49981	11.484	11.2238	7.11699	9.85868	9.73886	8.3395	8.06263	12.397	9.48012	9.58083	11.6453	8.27241	12.5426	9.58329	12.3036	7.49364	11.5244	9.37048	7.99556	10.5746	11.0703	11.386	11.367	6.07921	7.58732	10.153	9.86953
ITGA5	12.767	12.9976	13.281	12.2053	13.9274	11.8934	11.9833	12.6519	14.2078	13.7712	14.4318	13.6084	13.8862	11.5693	11.23	13.3814	11.2461	12.0219	14.63	12.2479	12.5351	11.2264	13.8605	12.6752	13.0704	12.1522	11.7176	12.4314	12.3679	12.9451	12.4506	11.543	13.1941	11.3941	13.4899	11.3861	13.5413	9.974	12.1519	11.5853	10.2203	13.0665	13.4587	12.8296	13.4063	10.5495	11.6525	11.5878	11.8821
ITGB1	13.3148	14.3325	15.0248	13.224	13.8696	13.1479	12.9639	13.722	13.7087	13.8148	14.1138	15.1213	14.0651	13.4618	12.702	15.565	14.6506	13.1309	14.9707	13.8272	13.4834	12.7778	14.5729	14.161	12.9245	13.5089	14.4736	13.4605	13.3225	14.3199	13.4705	13.8918	13.9334	13.5813	14.9397	14.8986	15.0811	13.3499	13.3623	13.1964	12.3126	13.9963	13.4047	13.9043	14.3572	13.6181	13.411	12.5325	14.0467
ITGB3	1.21804	6.02803	8.49949	7.19268	9.83921	4.89412	4.58238	6.13082	9.55191	9.09567	9.29207	7.64177	8.60084	6.44899	5.35105	7.23693	3.83208	6.91593	7.6247	5.26121	7.22929	6.62243	6.60292	6.92652	6.22669	5.92153	7.46498	8.14252	7.01545	7.17011	8.22911	7.28829	7.31436	7.45623	6.52809	7.12128	6.02294	6.07702	8.4084	5.54705	5.11168	6.48605	6.2113	7.91608	6.59796	4.98412	5.3748	5.03951	7.52745
LAMA2	5.25306	5.83733	9.34089	9.41503	9.38251	6.15703	7.09007	7.91466	7.76137	9.55579	9.66097	8.19263	5.79628	10.1954	7.93831	8.82535	6.85883	9.56976	7.27098	6.56901	10.4382	10.3941	7.41999	8.26844	7.38065	8.82316	8.00388	7.46329	10.2066	8.78586	5.66045	7.20747	7.56329	8.99099	8.9719	8.83023	6.54354	9.34997	9.88899	8.38142	7.83437	8.67287	7.15506	9.8644	6.42712	7.07726	7.67279	7.95267	8.12084
LAMA3	13.1704	15.0068	15.2457	13.2718	13.6863	13.4362	9.48915	13.92	15.8465	15.424	13.6573	15.3506	14.2411	13.265	12.0979	16.6729	15.1348	11.5458	16.1875	13.4594	12.3435	13.5987	13.2893	14.1906	10.7088	14.2009	12.5707	12.5954	12.8897	13.9856	12.3427	11.649	15.6179	12.4092	15.5767	14.0181	15.8415	13.1106	14.4704	11.8736	11.9228	13.7482	13.0966	14.2863	15.2492	11.2339	12.9847	11.7983	13.1786
LAMC1	11.9301	13.1304	13.1006	13.1509	13.3845	11.7202	11.7889	12.4566	13.4868	13.8303	13.3311	13.1361	12.3411	12.5836	11.5319	13.81	12.7313	12.303	13.5058	11.9592	13.0689	13.3261	13.2562	12.0497	11.6844	12.5615	12.3846	13.0579	13.0346	12.8921	12.4725	12.6617	12.7735	12.5896	12.7087	12.7962	12.8823	13.2257	12.9315	11.9326	11.5036	13.2408	12.2871	13.4009	13.0841	11.2646	12.2475	11.8734	12.7562
LOXL2	8.89823	10.9695	11.045	11.3842	12.5804	9.8586	11.0034	11.199	12.3756	11.1077	12.7186	11.2181	11.5224	11.1282	9.68621	11.8274	9.6693	10.8692	11.2065	8.67409	11.9733	10.3162	11.6876	11.2087	9.2839	11.0967	11.2504	11.0703	10.9889	12.4962	10.2406	10.2679	10.378	10.532	11.0235	10.505	11.7121	9.39729	11.6392	11.0094	9.42897	11.1571	12.5013	10.8003	10.9618	9.74064	10.9478	9.45104	11.3301
MFAP5	10.6061	12.1125	12.7632	8.14273	10.4327	11.7715	8.40032	7.95201	11.9731	10.4165	8.83543	9.15528	5.52753	10.4721	3.55868	10.445	12.8316	9.27431	5.67429	8.14381	10.2984	6.6768	7.07871	11.8697	6.79855	9.18913	10.865	7.87816	7.6033	9.93088	8.44972	4.07169	8.60744	8.05655	11.3185	5.63127	7.29088	3.83219	8.78302	10.4987	6.21231	10.6201	8.27114	10.9132	10.5035	3.37841	11.1639	5.93352	8.95917
MMP2	10.6971	11.1859	13.9636	12.4224	14.5333	12.2614	13.3752	11.6477	13.5985	13.0002	13.7774	12.5786	11.4769	13.9282	12.0427	12.2486	12.8487	13.4004	13.1276	12.1549	14.5028	12.7128	12.3859	13.2966	11.3061	13.8625	12.3887	12.908	13.5252	14.1346	12.4744	11.9692	12.9926	13.1613	14.2538	12.9002	12.7735	11.1861	14.181	14.018	11.6348	14.1253	13.8538	14.2446	11.6852	11.4021	12.3083	11.5973	13.6232
MYLK	9.55012	9.54582	11.8179	10.757	10.2257	8.96384	10.5926	8.56373	10.7573	10.0371	10.5148	11.7396	9.49476	9.94101	8.96201	12.235	11.8937	9.28959	9.97746	10.5449	10.7282	9.87049	9.93867	10.9018	9.07833	11.3729	9.95232	12.6462	9.90972	9.92976	12.2912	9.45644	9.87029	9.1787	10.4679	10.5763	10.7016	9.10521	11.1561	10.641	9.94994	10.5479	9.7944	10.1761	10.3866	11.3076	9.03473	9.82737	10.4079
NID2	5.68364	8.25794	9.6803	10.3384	11.4184	7.65414	9.36581	8.77421	8.31316	9.77613	11.314	9.3609	7.98225	9.34915	7.48656	9.80856	7.46969	9.0996	9.37267	7.94942	11.0552	8.91181	9.52567	9.75052	7.30744	9.32734	9.74375	9.64516	8.84582	9.31224	9.25174	9.01237	8.85205	8.95851	9.48746	9.97203	8.21858	8.25823	10.1445	9.1364	8.19469	10.278	8.90535	10.5956	8.69848	6.89112	8.9838	7.63375	10.6617
NOTCH2	10.2279	12.0306	11.7619	12.4145	12.1754	12.1791	10.0314	12.1307	11.5225	12.5046	13.1728	11.6608	10.8081	12.1893	11.7435	11.5031	10.5713	11.1144	11.9708	11.2349	12.6863	11.7372	11.9452	11.1171	12.7163	11.9132	12.1716	11.0694	11.7984	12.4019	10.5995	11.9849	11.5367	12.189	11.6191	12.7171	10.909	12.7048	11.9244	10.9558	11.8562	10.5953	12.0607	11.6299	11.8009	10.9948	12.1887	12.1176	11.5856
NT5E	9.40667	12.5141	11.9356	11.0966	10.9032	9.95161	8.61752	10.5434	12.2757	12.0213	11.1982	12.1026	9.42379	8.73735	9.16847	12.4539	11.1239	8.16788	12.5591	9.17272	9.68764	6.93543	10.5166	12.1091	6.90167	8.95395	10.5023	10.2008	9.31722	10.6366	9.28225	9.08203	11.2754	8.66284	10.6713	11.596	11.438	8.15477	11.3043	8.63865	8.98593	9.81461	8.67955	10.4644	12.5279	6.02592	9.26547	8.88586	11.9687
PDGFRB	8.77261	9.72965	12.2155	12.3974	13.6585	9.54019	11.1609	11.5283	10.5823	12.2591	13.0946	11.2169	10.6494	12.1667	10.6161	11.9647	10.1945	12.2354	11.6019	9.4	13.1556	12.395	11.0606	11.8904	8.89988	12.0241	11.7568	11.0863	12.1917	11.598	11.0443	11.3884	10.9983	11.4814	12.2583	11.6765	10.6907	10.5197	12.712	11.4952	10.7187	12.5307	11.3556	12.7319	10.8255	10.0107	11.4365	10.0335	12.6549
PTHLH	11.4054	11.7845	11.2382	11.057	10.9502	11.5581	11.5956	12.0788	13.5441	11.9053	12.3569	13.7697	12.2304	12.4206	10.5873	12.2318	12.3514	13.5974	14.0555	12.6463	10.011	9.83644	11.7782	10.9801	10.3607	11.2907	11.8011	12.4467	10.3044	12.3919	11.8851	11.3243	11.97	9.75275	14.0082	10.775	14.3144	9.25449	13.4207	12.7771	11.138	11.7886	11.9858	12.0729	12.8969	13.1638	12.0167	12.3837	7.52745
QSOX1	12.3913	12.1932	12.9769	12.1772	11.6198	11.6765	11.8075	12.598	11.7267	11.9217	12.8113	12.2427	11.6423	12.0549	11.5525	12.043	11.6883	11.4267	12.5824	12.1016	12.5574	11.2671	11.0395	11.1367	11.9094	11.8851	12.6341	11.655	12.0232	12.4107	11.9753	12.4289	11.1631	11.4196	11.3006	12.656	12.854	10.9524	11.7221	12.1597	11.785	11.3577	11.7932	11.9489	11.9781	12.0485	13.4397	11.5907	11.0853
SAT1	13.4305	10.5352	12.4296	10.6146	12.2464	12.4124	13.7463	12.3291	13.2424	12.6956	13.7826	12.2521	12.0833	12.333	12.6224	12.3366	13.7975	12.748	13.4297	13.1465	11.5784	12.1516	12.6145	12.2598	12.8975	13.5755	13.8172	11.6024	13.6576	12.2981	12.5131	12.4849	12.0601	12.1841	13.1468	12.9367	12.7961	14.4158	12.3638	12.3577	13.4814	11.4488	12.2598	12.8933	12.5437	14.4824	12.1258	13.4365	12.3076
SERPINE1	14.4958	13.8227	14.3714	12.0938	14.3328	12.8572	11.6264	13.9704	16.0302	14.6795	15.4858	13.7145	13.3768	11.9554	12.4806	14.8722	12.8142	12.8885	16.973	12.2566	12.3292	11.9187	15.1945	14.0072	12.8094	12.2315	13.2449	14.4616	11.6676	13.7935	13.538	12.4969	14.3149	11.1493	16.0462	12.0206	15.2477	11.2983	13.8614	12.2953	9.58128	14.3329	13.6126	13.8618	14.276	12.1063	12.1388	13.5112	12.784
SERPINE2	9.24579	11.496	13.6182	11.4598	11.4858	12.1798	12.2329	12.6556	12.4628	12.0361	10.8703	12.8305	10.722	10.618	10.335	12.5159	10.8061	10.3161	14.601	12.3559	10.6865	10.826	11.7408	12.2294	11.7911	11.3909	11.26	13.8061	11.145	13.3434	10.6242	8.39387	13.735	8.97316	13.6657	12.4998	13.3683	8.60752	10.4162	10.7755	10.2181	12.5108	10.7032	13.2052	11.1825	8.49435	11.1971	8.26858	10.8994
SNAI2	10.3288	11.0929	11.4629	11.2662	10.9843	10.2502	10.5738	10.8552	11.5947	11.312	11.2427	11.5406	10.4161	11.5595	10.2803	11.38	11.5803	9.81161	12.66	11.2671	11.1689	10.9855	12.1912	11.7232	10.4317	11.5621	11.2799	10.9928	9.8526	11.4133	10.5109	10.7881	12.3222	10.0974	11.7523	10.7553	12.2862	10.088	10.0141	11.5431	10.2426	12.196	10.1968	11.9348	11.9045	9.03592	10.9584	10.4576	10.872
SPOCK1	2.80079	7.52773	10.6729	8.229	10.7468	7.77263	9.51202	7.13054	12.0941	10.0341	8.71114	7.86514	8.72411	7.62241	7.68859	8.16688	7.4771	9.09825	11.7394	6.50753	9.12845	10.237	8.94663	10.8368	6.0805	9.63882	7.46023	11.5121	8.74419	9.10936	8.44183	5.27474	7.32588	6.86573	12.2898	7.06489	6.94636	5.28405	10.1287	8.86473	5.99896	9.53526	9.72804	8.31489	11.8252	4.2465	6.00855	8.12198	7.29588
TGFB1	12.8082	11.8478	12.0081	12.0066	11.9661	11.3845	11.7899	12.6951	12.5927	11.5151	13.2511	11.8139	12.3994	11.9138	12.235	11.3221	11.9157	11.5732	12.6273	11.5599	11.6267	10.8645	11.9214	11.3527	11.3798	12.1455	11.1114	11.0801	11.443	12.602	11.6003	12.6242	11.8976	11.7392	12.6219	11.2501	12.4814	10.4717	11.5913	11.935	10.5483	12.4748	11.979	11.6108	11.2764	12.4241	11.2236	11.8109	12.6758
TGFBI	13.9848	14.7788	14.6646	15.3609	14.1594	13.2736	13.5558	14.2185	16.0085	15.1618	15.7754	14.7132	14.4367	13.2976	13.5023	15.5783	13.7549	12.3729	16.2913	15.3754	14.0548	12.4934	15.0372	15.1654	11.0315	14.4835	15.0084	12.596	12.3573	13.712	13.8886	13.1716	16.0142	14.0169	17.0461	13.232	15.6946	11.3748	14.5293	12.6002	11.1992	16.2388	14.7774	14.5269	15.4302	9.70153	13.8306	13.4437	14.6144
THBS1	9.44972	15.0904	13.8905	13.8609	13.359	12.3871	10.5214	12.6702	14.9906	13.6785	14.6729	14.7265	14.3826	12.2199	11.5013	15.8141	12.5272	11.124	13.7035	12.2343	13.6965	12.0873	12.7588	14.0286	12.2655	11.6439	13.13	12.1115	12.3357	14.0691	11.5706	13.606	14.8448	12.5928	14.9048	14.0386	13.8378	11.5423	13.6017	11.3818	10.5696	12.982	11.9823	14.2458	14.1754	11.1314	12.0281	11.607	13.7812
THBS2	9.87854	9.97387	12.5714	12.4503	13.83	11.3775	12.2664	11.5371	9.80846	11.6321	13.1738	11.7033	9.88255	13.1664	10.1142	11.3506	12.0954	12.9712	11.4392	8.86128	14.1627	11.4553	12.9966	11.6582	9.44914	12.4371	13.2908	11.2072	12.1156	13.8176	11.929	11.0566	13.565	12.2096	12.8809	13.5332	12.1882	10.1416	12.8139	12.9903	10.2924	13.6463	13.3	13.4587	8.79493	9.10821	13.196	10.2882	14.5834
TIMP3	11.5167	12.3367	13.6026	11.8679	14.8636	12.001	12.6996	11.2644	16.3985	13.5624	13.2359	13.1055	13.2649	12.039	9.93878	13.0326	13.7233	12.4086	13.4766	11.274	12.9467	11.2143	11.766	12.3321	12.6597	12.9872	13.3087	11.7396	10.4324	12.9442	11.9272	10.2294	13.2165	12.9967	15.5864	12.2863	11.5255	11.6993	13.6792	13.0065	11.5122	13.29	13.4452	12.8945	12.3204	8.02061	11.6109	11.6412	11.4403
TNC	12.8371	15.2227	14.6352	14.9712	15.1973	13.6462	12.2922	14.0895	15.1311	15.2895	15.229	16.264	12.8484	14.623	13.202	15.8974	14.6389	12.9621	16.3716	14.3836	14.0398	15.0759	16.0051	14.6812	12.3213	14.8357	11.7515	18.2689	14.8073	15.024	15.9464	14.214	15.5093	12.6796	15.5547	14.9311	16.0082	12.9334	15.7398	13.672	13.2211	13.894	14.0585	15.4596	15.3966	12.2426	13.126	11.9885	14.6286
VEGFC	9.64757	10.6187	10.3096	9.1015	8.82653	8.99734	6.78522	8.99659	11.203	11.0877	7.73174	11.2079	9.80342	7.21611	7.21174	10.866	7.92758	5.89098	11.2538	9.60577	7.93676	7.11279	9.71139	8.99645	4.99686	7.59767	8.01686	6.44886	6.60017	9.28108	6.70883	8.11244	10.369	7.23092	9.71638	8.68816	10.0737	6.09577	9.57922	8.07376	6.26949	9.64031	5.92164	10.4328	11.0238	5.10896	8.02127	7.41699	10.8778
[truncated: 448 more columns]
