# Supplementary material for: Down-regulation of the tumor suppressor miR-34a contributes to head and neck cancer by up-regulating the MET oncogene and modulating tumor immune evasion
Source: J Exp Clin Cancer Res. 2021 Feb 17;40:70. doi: 10.1186/s13046-021-01865-2 (PMC7890893; doi:10.1186/s13046-021-01865-2)
Supplement: Supplementary file 7 — Additional file 7: Supplemental Table 3. Immune Infiltrate Correlations. A. Positive Correlation with miR-34a expression. B. Negative Correlation with miR-34a expression. [file 13046_2021_1865_MOESM7_ESM.xlsx]

## Sheet: Pos. Corr. with miR34a Exp.
Cell Type	Correlation coefficient with miR34a	p-value	FDR	Bonferroni corrected p-value
Basophils	0.339911	6.6e-15	4.42e-13	4.42e-13
CLP	0.32184	1.93e-13	6.47e-12	1.29e-11
pro.B.cells	0.295569	1.77e-11	3.96e-10	1.19e-09
MEP	0.264692	2.06e-09	2.76e-08	1.38e-07
Th1.cells	0.243206	4e-08	3.83e-07	2.68e-06
Osteoblast	0.226994	3.14e-07	2.63e-06	2.11e-05
B.cells	0.185625	3.13e-05	0.000174565	0.00209478
Lymphoids	0.175979	8.01e-05	0.000412781	0.00536615
CD8..naive.T.cells	0.171399	0.000123072	0.000588989	0.00824584
naive.B.cells	0.151554	0.000699526	0.00246675	0.0468682
Plasma.cells	0.136412	0.00230594	0.00702263	0.154498
Hepatocytes	0.1353	0.0025059	0.00729978	0.167895
Memory.B.cells	0.131644	0.00327978	0.00915606	0.219746
Neurons	0.128482	0.0041177	0.010611	0.275886
CD4..memory.T.cells	0.126285	0.00480911	0.0115356	0.32221
CombinedLM	0.126251	0.00482083	0.0115356	0.322996
CD8..Tcm	0.118066	0.00842125	0.017632	0.564224
aDC	0.115438	0.0100049	0.020313	0.670328
Class.switched.memory.B.cells	0.113963	0.0110052	0.0216592	0.737347
CD8..Tem	0.113531	0.0113145	0.0216592	0.758073
CD4..naive.T.cells	0.0659785	0.14189	0.211258	1
CD4..T.cells	0.00329211	0.941641	0.994536	1
Fibroblasts	0.0118438	0.792255	0.902195	1
Keratinocytes	0.0537858	0.231337	0.322908	1
Macrophages	0.103629	0.0208511	0.0367637	1
Macrophages.M1	0.0780708	0.0820799	0.127892	1
Macrophages.M2	0.0817177	0.0687237	0.109631	1
Melanocytes	0.0192637	0.668349	0.844894	1
MPP	0.026912	0.549466	0.707966	1
NKT	0.00523779	0.907276	0.980443	1
pDC	0.108797	0.0152429	0.027602	1
Th2.cells	0.00281964	0.950004	0.994536	1
Myeloids	0.0521678	0.245697	0.335953	1

## Sheet: Neg. Corr. with miR34a Exp.
Cell Type	Correlation coefficient with miR34a	p-value	FDR	Bonferroni corrected p-value
Mast.cells	-0.284574	1.03e-10	1.73e-09	6.91e-09
Sebocytes	-0.244019	3.59e-08	3.83e-07	2.41e-06
Tregs	-0.209187	2.55e-06	1.9e-05	0.000171007
Neutrophils	-0.195645	1.12e-05	7.49e-05	0.000748528
Endothelial.cells	-0.187271	2.65e-05	0.000161408	0.00177549
Megakaryocytes	-0.169364	0.000148449	0.000624217	0.00994608
Eosinophils	-0.169319	0.000149067	0.000624217	0.00998747
CD4..Tcm	-0.159901	0.000345144	0.00136027	0.0231247
cDC	-0.15868	0.000383567	0.00142772	0.025699
Monocytes	-0.146478	0.00105672	0.00354	0.0708001
Erythrocytes	-0.137241	0.00216661	0.00691251	0.145163
ly.Endothelial.cells	-0.129931	0.0037122	0.00994868	0.248717
iDC	-0.125337	0.00513889	0.0118726	0.344306
Pericytes	-0.119595	0.00760645	0.0169877	0.509632
MSC	-0.118744	0.00805086	0.0174003	0.539408
Myocytes	-0.112884	0.0117924	0.021947	0.790091
Adipocytes	-0.00102944	0.981736	0.996852	1
Astrocytes	-0.0831103	0.0641182	0.104779	1
CD4..Tem	-0.067175	0.134788	0.205245	1
CD8..T.cells	-0.000114011	0.997977	0.997977	1
Chondrocytes	-0.0994893	0.0265626	0.0456332	1
CMP	-0.0141888	0.752354	0.900138	1
DC	-0.00101605	0.981974	0.996852	1
Epithelial.cells	-0.0133063	0.767299	0.901913	1
GMP	-0.0622889	0.165598	0.241197	1
HSC	-0.048631	0.279224	0.367436	1
Mesangial.cells	-0.0150576	0.73773	0.89869	1
mv.Endothelial.cells	-0.0853838	0.057147	0.0957213	1
NK.cells	-0.00575433	0.898179	0.980443	1
Platelets	-0.0485839	0.27969	0.367436	1
Preadipocytes	-0.0161061	0.720208	0.893592	1
Skeletal.muscle	-0.0558442	0.213942	0.304982	1
Smooth.muscle	-0.00925001	0.837025	0.934678	1
Tgd.cells	-0.0117146	0.79447	0.902195	1
